# Supplementary material for: Modeling and analysis of flux distributions in the two branches of the phosphotransferase system in Pseudomonas putida
Source: BMC Syst Biol. 2012 Dec 6;6:149. doi: 10.1186/1752-0509-6-149 (PMC3562155; doi:10.1186/1752-0509-6-149)
Supplement: Additional file 2 — The xls-sheet gives all values for the flux distributions based on a FBA analysis for different growth conditions. The xls-sheet is subdivided into two parts.In the first part, the values for the growth conditions are summarized; afterwards the flux for each reaction for the different conditions is provided. For all conditions, three columns are shown: given are the nominal value, and minimal/maximal values based on FVA. Reactions with PEP and pyruvate as substrate (S) or product (P) are highlighted. [file 1752-0509-6-149-S2.xls]

## Sheet: Flux values
	BMC Systems Biology	Modeling and analysis of flux distributions in the two
	A. Kremling et al.	branches of the phosphotransferase system in Pseudomonas putida
		Supporting Information File 2: Flux distribution for
		various growth situations as described in the main text
Growth data			Fructose + CAA	Fructose only	CAA only	Glucose + CAA
	Fructose uptake rate (mmol		0.076	0.75	0	0
	Glucose uptake rate (mmol		0	0	0	1.08
	Growth rate		0.75	0.063 (maximized)	1	1.07
	Carbon uptake (in form of CAA) (mmol		45.52 (minimized)	N/A	61.12 (minimized)	58.25 (minimized)
FBA results
		Indication if PEP and Pyruvate are involved
			PEP	Pyruvate	Fructose + CAA			Fructose only			CAA only			Glucose + CAA
Reaction code	Reaction name	Equation			Nominal (FBA)	Min	Max	Nominal (FBA)	Min	Max	Nominal (FBA)	Min	Max	Nominal (FBA)	Min	Max
IR08711	Malate transport via proton symport (2 H)				0	0	0	0	0	0	0	0	0	0	0	0
RR08706	glycine reversible transport via proton symport				0	-0.00275862	0	0	-0.00025982	0	0	-0.00368841	0	0	-0.00355266	0
RR08843	L-tryptophan reversible transport via proton symport				0	-0.000299411	0	0	-2.84398e-05	0	0	-0.000400327	0	0	-0.000386536	0
RR08636	URAt2r				0	-0.00146141	0	0	-0.000115634	0	0	-0.00195398	0	0	-0.00188206	0
RR08670	O2t				22.5269	22.4405	22.5837	1.76005	1.75989	1.76032	29.9784	29.8629	30.0544	29.6089	29.4977	29.6821
IR08829	D-fructose transport via PEP:Pyr PTS	fru[e] + pep[c] ->f1p[c] + pyr[c]	S	P	0.076	0.0752779	0.076	0.75	0.749935	0.75	0	0	0	0	0	0
RR08624	D-glucarate transport via proton symport, reversible				0	-0.00108636	0	0	-8.76893e-05	0	0	-0.00145251	0	0	-0.00139906	0
IR09592	Glucose ABC transport				0	0	0	0	0	0	0	0	0	0.831418	0.357138	0.852497
IR09304	Glucose dehydrogenase (membrane)				0	0	0	0	0	0	0	0	0	0.248582	0.227503	0.722862
RR10070	ethanol transport in				0	0	0	0	0	0	0	0	0	0	0	0
RR08702	D-alanine transport via proton symport				0	-0.00168162	0	0	-0.000144147	0	0	-0.00224841	0	0	-0.00216566	0
IR08872	RIBabc				0	0	0	0	0	0	0	0	0	0	0	0
IR09733	Nitrate ABC transport				0	0	0	0	0	0	0	0	0	0	0	0
IR08770	VALabc				0.301544	0.276993	0.31382	0	0	0	0.402059	0.369232	0.418472	0.430203	0.398584	0.446012
RR09735	Benzoate transport in via proton symport				0	0	0	0	0	0	0	0	0	0	0	0
RR08634	ALAt2r				0	-0.00168162	0.0153448	0	-0.000144147	0	0	-0.00224841	0.0205168	0	-0.00216566	0.0197617
RR08672	CO2 transporter via diffusion				-14.7303	-14.7349	-14.7283	-1.89007	-1.89033	-1.8898	-19.4729	-19.479	-19.4703	-20.1576	-20.1635	-20.1551
IR09593	2-Dehydro-D-gluconate transport via proton symport				0	0	0	0	0	0	0	0	0	0	0	0.722862
IR09306	Gluconate dehydrogenase (membrane)				0	0	0	0	0	0	0	0	0	0	0	0.722862
IR08708	SULabc				0	0	0.00245517	0.0146025	0.0146011	0.0146025	0	0	0.00328268	0	0	0.00316187
IR09305	Gluconolactonase				0	0	0	0	0	0	0	0	0	0.248582	0.227503	0.722862
IR08758	D-gluconate transport via proton symport, reversible				0	0	0	0	0	0	0	0	0	0.248582	0	0.722862
RR08734	ABUTt2				0	-0.00110593	0	0	-8.91755e-05	0	0	-0.00147869	0	0	-0.00142426	0
IR09739	Acetate transport via sodium symport				0	0	0	0	0	0	0	0	0	0	0	0
IR08712	SUCCt2_2				0	0	0	0	0	0	0	0	0	0	0	0
RR08593	ATP synthase (four protons for one ATP)				54.5194	54.3754	54.6363	4.61107	4.61051	4.61285	72.4591	72.2666	72.6154	72.1871	72.0017	72.3442
IR10115	PQQH2 dehydrogenase (ubiquinone-8 & 3.5 protons)				0	0	15.4079	0	0	1.47995	0	0	20.4412	0	0	20.7675
RR08847	L-tyrosine reversible transport via proton symport				0.09825	0.0880201	0.100082	0	-3.80339e-05	0	0.131	0.117322	0.13345	0.14017	0.126996	0.14253
IR09737	L-glutamate transport via proton symport (2H)				0	0	0.00511494	0	0	0	0	0	0.00683892	0	0	0.00658722
RR08812	phosphate reversible transport via symport				0.683728	0.663268	0.683796	0.0571195	0.05536	0.0571195	0.911637	0.884281	0.911729	0.975452	0.949103	0.97554
RR08763	AKGt2r				0	-0.00121543	0	0	-9.74325e-05	0	0	-0.00162509	0	0	-0.00156528	0
IR08596	CYTBO3				22.3814	22.295	22.4383	1.7479	1.74756	1.74817	29.7845	29.669	29.8605	29.4014	29.2902	29.4746
IR08699	cytosine transport in via proton symport				0	0	0	0	0	0	0	0	0	0	0	0
IR08710	Fumarate transport via proton symport (2 H)				0	0	0	0	0	0	0	0	0	0	0	0
RR09741	Potassium - proton antiport				0	0	0.0122759	0	0	0.00105227	0	0	0.0164134	0	0	0.0158093
IR08798	NAt3_2				0	0	0.0613793	0	0	0.00526136	0	0	0.082067	0	0	0.0790467
RR08868	CHLt2r				0	-0.0204598	0	0	-0.00175379	0	0	-0.0273557	0	0	-0.0263489	0
RR08819	PTRCt2r				0	-0.0204598	0	0	-0.00175379	0	0	-0.0273557	0	0	-0.0263489	0
RR08841	THRt2r				0.18075	0.16029	0.187386	0	-8.69646e-05	0	0.241	0.213644	0.249872	0.25787	0.231521	0.266416
RR09743	Beta-alanine reversible transport via proton symport				0	-0.0016589	0	0	-0.00012991	0	0	-0.00221803	0	0	-0.0021364	0
RR08638	Glycine betaine transport via proton symport, reversible				0	-0.0204598	0	0	-0.00175379	0	0	-0.0273557	0	0	-0.0263489	0
RR08772	D-lactate transport via proton symport				0	-0.00168162	0	0	-0.000144147	0	0	-0.00224841	0	0	-0.00216566	0
RR08622	D-galactarte transport via proton symport, reversible				0	-0.00108636	0	0	-8.76893e-05	0	0	-0.00145251	0	0	-0.00139906	0
IR08709	Aspartate transport via proton symport (2 H)				0	0	0.00361055	0	0	0	0	0	0.00482747	0	0	0.0046498
RR08685	PHEt2r				0.132	0.130303	0.14223	0	-3.64528e-05	0	0.176	0.173731	0.189678	0.18832	0.186124	0.201494
IR08799	sodium proton antiporter (H:NA is 1.5)				0	0	0.0613793	0	0	0.00526136	0	0	0.082067	0	0	0.0790467
IR08605	NADH6				15.36	0	15.4079	1.47914	0	1.47995	20.3772	0	20.4412	20.6831	0	20.7675
RR08821	PROt2r				1.20832	1.08556	1.33108	0	-0.0105227	0	1.61109	1.44696	1.77523	1.72387	1.56578	1.88196
RR08834	SERt2r				0	-0.00159427	0.0306896	0	-0.000152503	0	0	-0.00213161	0.0410335	0	-0.00205316	0.0395233
RR08776	L-LACt2r				0	0	0	0	0	0	0	0	0	0	0	0
RR08720	GALCTNt2r				0	0	0	0	0	0	0	0	0	0	0	0
RR08704	DSERt2r				0	0	0	0	0	0	0	0	0	0	0	0
IR08762	Potassium ABC transporter				0	0	0.0122759	0	0	0.00105227	0	0	0.0164134	0	0	0.0158093
IR08753	ARGabc				0.21075	0.16983	0.220193	0	0	0	0.281	0.226289	0.293626	0.30067	0.247972	0.312831
IR08755	L-lysine transport via ABC system				0.2445	0.238039	0.251721	0	0	0	0.326	0.317361	0.335655	0.34882	0.340499	0.35812
IR08789	L-methionine transport via ABC system				0.1095	0.108291	0.109511	0	0	0	0.146	0.144383	0.146015	0.15622	0.154662	0.156234
IR08746	ASPabc				0	0	0.00323049	0	0	0	0	0	0.00431932	0	0	0.00416035
IR08816	SPMDabc				0	0	0	0	0	0	0	0	0	0	0	0
IR08738	L-glutamine transport via ABC system				0	0	0.00613793	0	0	0	0	0	0.0082067	0	0	0.00790467
IR08641	GLYBabc				0	0	0.0204598	0	0	0.00175379	0	0	0.0273557	0	0	0.0263489
IR08752	ornithine transport via ABC system				0	0	0	0	0	0	0	0	0	0	0	0
IR08659	L-asparagine transport via ABC system				0	0	0.00876847	0	0	0	0	0	0.0117239	0	0	0.0112924
RR08674	H2O transport via diffusion				-22.8977	-23.0175	-22.7583	-3.53835	-3.53856	-3.53799	-30.2894	-30.4495	-30.103	-33.1729	-33.652	-32.9933
IR08815	putrescine transport via ABC system				0	0	0.0204598	0	0	0.00175379	0	0	0.0273557	0	0	0.0263489
IR09740	Glycolate transport via sodium symport				0	0	0	0	0	0	0	0	0	0	0	0
IR08663	CYSabc				0.0652943	0.0628391	0.0653008	0	0	0	0.087059	0.0837763	0.0870677	0.0931531	0.0899913	0.0931616
RR08678	NH3t				-0.768986	-0.796499	-0.653805	0.674709	0.674641	0.674901	-1.09873	-1.13552	-0.944728	0.017427	-0.0180051	0.165761
IR08840	taurine transport via ABC system				0	0	0	0	0	0	0	0	0	0	0	0
IR08831	PROt4				0	0	0.122759	0	0	0.0105227	0	0	0.164134	0	0	0.158093
IR08833	thiosulfate transport via ABC system				0	0	0	0	0	0	0	0	0	0	0	0
IR08747	GLUabc				0	0	0.00438424	0	0	0	0	0	0.00586193	0	0	0.00564619
IR08640	choline transport via ABC system				0	0	0.0204598	0	0	0.00175379	0	0	0.0273557	0	0	0.0263489
IR08771	LEUabc				0.321	0.308724	0.336345	0	0	0	0.428	0.411587	0.448517	0.45796	0.442151	0.477722
IR08823	L-proline transport via ABC system				0	0	0.0204598	0	0	0.00175379	0	0	0.0273557	0	0	0.0263489
IR08824	phosphate transport via ABC system				0	0	0.0204598	0	0	0.00175379	0	0	0.0273557	0	0	0.0263489
RR08739	glycerol transport via channel				0	0	0.00121543	0	0	0.000113147	0	0	0.00162509	0	0	0.00156528
IR08767	ILEabc				4.89418	4.79263	4.91539	0	0	0	6.59898	6.46322	6.62735	5.86784	5.73708	5.89517
IR08754	L-histidine transport via ABC system				0.0675	0.0652337	0.0705311	0	0	0	0.09	0.0869698	0.0940527	0.0963	0.093345	0.100204
IR04615	L-Malate glyoxylate-lyase (CoA-acetylating) (R)				0.0375	0.0375	0.0550369	0.0031328	0.00313249	0.184947	0.05	0.05	0.0734477	0.0535	0.0535	0.0760848
IR03534	(S)-Malate:NADP+ oxidoreductase(oxaloacetate-decarboxylating)	(S)-Malate + NADP+ -> Pyruvate + CO2 + NADPH		P	0	0	0.122759	0	0	0.00131534	0	0	0.164134	0	0	0.158093
RR00179	(S)-Malate:NAD+ oxidoreductase				9.90117	9.7193	unbounded	0.606336	0.604922	unbounded	21.8378	12.976	unbounded	12.6424	12.4082	unbounded
RR00703	(S)-Malate hydro-lyase				-9.86367	unbounded	-9.78862	-0.603204	unbounded	-0.602124	-21.7878	unbounded	-13.0689	-12.5889	unbounded	-12.4337
IR00799	(S)-Malate:(acceptor) oxidoreductase				0	0	0.0175369	0	0	0.00150324	0	0	0.0234477	0	0	0.0225848
RR00181	Pyruvate:carbon-dioxide ligase (ADP-forming)	ATP + Pyruvate + HCO3- -> ADP + Orthophosphate + Oxaloacetate		S	0	0	0.0175369	0	0	0.181815	0	0	0.0234477	0	0	0.0225848
IR00193	L-Aspartic acid:oxygen oxidoreductase (deaminating)				0	0	0.0102299	0	0	0.000876893	0	0	0.0136778	0	0	0.0131744
RR00191	L-Aspartate:2-oxoglutarate aminotransferase				-1.11067	unbounded	-1.1019	-0.177999	unbounded	-0.177981	-10.0996	unbounded	-1.46917	-1.58456	unbounded	-1.57327
IR04962	2-Methylcitrate oxaloacetate-lyase (R)				4.68718	4.58563	4.70839	0	0	0.000701514	6.32298	6.18722	6.35135	5.57252	5.44176	5.59985
IR04559	Orthophosphate:oxaloacetate carboxyl-lyase (phosphorylating) (R)	H2O + Phosphoenolpyruvate + CO2 -> Orthophosphate + Oxaloacetate	S		0	0	0.00818391	0.180518	0	0.181815	0	0	0.0109423	0	0	0.0105396
IR03535	Oxaloacetate carboxy-lyase	Oxaloacetate -> Pyruvate + CO2		P	0	0	0.122759	0	0	0.00131534	0	0	0.164134	0	0	0.158093
IR05334	L-Aspartate:2-oxoglutarate aminotransferase (R)				0	0	0.00169712	0	0	0.0114648	0	0	0.00226913	0	0	0.00219574
IR04564	Citrate oxaloacetate-lyase ((pro-3S)-CH2COO- -> acetyl-CoA) (R)				4.10332	4.01237	4.12018	0.608855	0.607774	0.610447	5.41526	5.29369	5.4378	5.48533	5.32919	5.50704
IR08951	Phosphatidylserine decarboxylase (Ecoli)				0.00170325	0.00170325	0.00170342	0.000142292	0.000142278	0.000142292	0.002271	0.002271	0.00227123	0.00242997	0.00242997	0.00243019
RR08952	Phosphatidylserine synthase (Ecoli)				0.00174225	0.00174225	0.00174242	0.00014555	0.000145535	0.00014555	0.002323	0.002323	0.00232323	0.00248561	0.00248561	0.00248583
RR00812	Palmitate:CoA ligase (AMP-forming)				0	0	0	0	0	0	0	0	0	0	0	0
RR00733	Butanoyl-CoA:NAD+ trans-2-oxidoreductase				0	-0.0175369	0	0	-0.00150324	0	0	-0.0234477	0	0	-0.0225848	0
IR00737	Butanoyl-CoA:oxygen 2-oxidoreductase				0	0	0.0175369	0	0	0.00150324	0	0	0.0234477	0	0	0.0225848
RR00739	Acetyl-CoA:acetyl-CoA C-acetyltransferase				0	0	0	0	0	0	0	0	0	0	0	0
IR00095	Urea amidohydrolase				0	0	0.00584565	0	0	0.000438446	0	0	0.00781591	0	0	0.00752825
IR03609	Agmatine amidinohydrolase				0	0	0.00584565	0	0	0.000438446	0	0	0.00781591	0	0	0.00752825
IR00064	ATP pyrophosphate-lyase (cyclizing)				0	0	0	0	0	0	0	0	0	0	0	0
RR02032	ATP:nucleoside-diphosphate phosphatransferase				0	0	0	0	0	0	0	0	0	0	0	0
IR08933	2-Octaprenyl-3-methyl-6-methoxy-1,4-benzoquinol hydroxylase				0	0	0	0	0	0	0	0	0	0	0	0
IR04300	3-Dimethylubiquinonol 3-methyltransferase				0	0	0	0	0	0	0	0	0	0	0	0
IR04257	U23GAAT				0.0126	0.0126	0.0126013	0.00105262	0.00105252	0.00105262	0.0168	0.0168	0.0168017	0.017976	0.017976	0.0179776
IR02509	UDP-3-O-(3-hydroxytetradecanoyl)-N-acetylglucosamine + H2O <=>UDP-3-O-(3-hydroxytetradecanoyl)-D-glucosamine + Acetate				0.0126	0.0126	0.0126013	0.00105262	0.00105252	0.00105262	0.0168	0.0168	0.0168017	0.017976	0.017976	0.0179776
IR02232	Estrone 3-sulfate sulfohydrolase				0	0	0	0	0	0	0	0	0	0	0	0
RR03019	UDPMurAc(oyl-L-Ala-D-gamma-Glu-L-Lys-D-Ala-D-Ala):undecaprenyl-phosphate phospho-N-acetylmuramoyl-pentapeptide-transferase				0.0207	0.0207	0.0207021	0.00172931	0.00172913	0.00172931	0.0276	0.0276	0.0276028	0.029532	0.029532	0.0295347
IR04044	UDP-N-acetylmuramoyl-L-alanyl-D-glutamyl-meso-2,6-diaminoheptanedioate:D-alanyl-D-alanine ligase(ADP-forming)				0.0207	0.0207	0.0207021	0.00172931	0.00172913	0.00172931	0.0276	0.0276	0.0276028	0.029532	0.029532	0.0295347
RR01048	Orotidine-5'-phosphate:pyrophosphate phosphoribosyltransferase				-0.236325	-0.237786	-0.236325	-0.0197429	-0.0198566	-0.0197409	-0.3151	-0.317054	-0.3151	-0.337157	-0.339039	-0.337157
IR00616	Orotidine-5'-phosphate carboxy-lyase				0.236325	0.236325	0.237786	0.0197429	0.0197409	0.0198566	0.3151	0.3151	0.317054	0.337157	0.337157	0.339039
RR03692	D-Arabinose-5-phosphate ketol-isomerase				-0.0315	-0.0315032	-0.0315	-0.00263155	-0.00263155	-0.00263129	-0.042	-0.0420042	-0.042	-0.04494	-0.0449441	-0.04494
IR06237	2-Dehydro-3-deoxy-D-octonate-8-phosphateD-arabinose-5-phosphate-lyase (pyruvate-phosphorylating) (R)	Phosphoenolpyruvate + D-Arabinose 5-phosphate + H2O -> 3-Deoxy-D-manno-octulosonate 8-phosphate + Orthophosphate	S		0.0315	0.0315	0.0315032	0.00263155	0.00263129	0.00263155	0.042	0.042	0.0420042	0.04494	0.04494	0.0449441
RR03941	Propanoyl-CoA:acetyl-CoA C-acyltransferase				0	0	0	0	0	0	0	0	0	0	0	0
IR04959	Propanoyl-CoA:acetyl-CoA C-acyltransferase (R)				4.68718	4.58563	4.70839	0	0	0.000276913	6.32298	6.18722	6.35135	5.57252	5.44176	5.59985
IR00589	(S)-Methylmalonate semialdehyde:NAD+ oxidoreductase(CoA-propanoylating)				0	0	0.0122759	0	0	0.000701514	0	0	0.0164134	0	0	0.0158093
RR00579	Propanoyl-CoA:(acceptor) 2,3-oxidoreductase				0	0	0	0	0	0	0	0	0	0	0	0
RR00581	Propinol adenylate:CoA ligase (AMP-forming)				0	0	0	0	0	0	0	0	0	0	0	0
RR04118	Propanoyl-CoA:acetyl-CoA C-acyltransferase				0	0	0	0	0	0	0	0	0	0	0	0
RR04042	Propanoyl-CoA:acetyl-CoA C-acyltransferase				0	0	0	0	0	0	0	0	0	0	0	0
IR04953	Propanoyl-CoA + Orthophosphate <=> Propanoyl phosphate + CoA (R)				0	0	0	0	0	0	0	0	0	0	0	0
IR01040	Propanoyl-CoA:carbon-dioxide ligase (ADP-forming)				0	0	0	0	0	0	0	0	0	0	0	0
RR03487	4,6-Dideoxy-4-oxo-dTDP-D-glucose <=>dTDP-4-dehydro-6-deoxy-L-mannose				0	0	0	0	0	0	0	0	0	0	0	0
IR01516	3-Sulfino-L-alanine:2-oxoglutarate aminotransferase				0	0	0	0	0	0	0	0	0	0	0	0
RR03582	Isopentenyl-diphosphate delta3-delta2-isomerase				0	0	0	0	0	0	0	0	0	0	0	0
IR00904	Dimethylallyl-diphosphate:isopentenyl-diphosphatedimethylallyltranstransferase				0	0	0	0	0	0	0	0	0	0	0	0
IR04184	(R)-2,3-Dihydroxy-3-methylpentanoate hydro-lyase				0	0	0	0	0	0	0	0	0	0	0	0
IR02525	2,3,2'3'-Tetrakis(3-hydroxytetradecanoyl)-D-glucosaminyl-1,6-beta-D-glucosamine 1,4'-bisphosphate +CMP-3-deoxy-D-manno-octulosonate <=>3-Deoxy-D-manno-octulosonyl-lipid IV(A) + CMP				0.0063	0.0063	0.00630063	0.00052631	0.000526258	0.00052631	0.0084	0.0084	0.00840084	0.008988	0.008988	0.00898881
IR02524	ATP:2,3,2',3'-tetrakis(3-hydroxytetradecanoyl)-D-glucosaminyl-beta-D-1,6-glucosaminyl-beta-phosphate 4-O'-phosphotransferase				0.0063	0.0063	0.00630063	0.00052631	0.000526258	0.00052631	0.0084	0.0084	0.00840084	0.008988	0.008988	0.00898881
IR04268	Lipopolysaccharide synthesis (Ecoli)				0.0063	0.0063	0.00630063	0.00052631	0.000526258	0.00052631	0.0084	0.0084	0.00840084	0.008988	0.008988	0.00898881
IR02623	3-Deoxy-D-manno-octulosonyl-lipid IV(A) +CMP-3-deoxy-D-manno-octulosonate <=>Di[3-deoxy-D-manno-octulosonyl]-lipid IV(A) + CMP				0.0063	0.0063	0.00630063	0.00052631	0.000526258	0.00052631	0.0084	0.0084	0.00840084	0.008988	0.008988	0.00898881
IR01933	CTP:3-deoxy-D-manno-octulosonate cytidylyltransferase				0.0315	0.0315	0.0315032	0.00263155	0.00263129	0.00263155	0.042	0.042	0.0420042	0.04494	0.04494	0.0449441
IR01527	ATP:N-acetyl-L-glutamate 5-phosphotransferase				0.0525	0.043057	0.0934195	0.03515	0.0219901	0.0364618	0.07	0.0573743	0.124711	0.0749	0.062739	0.127598
RR01988	N-Acetyl-L-glutamate-5-semialdehyde:NADP+ 5-oxidoreductase(phosphrylating)				-0.0525	-0.0934195	-0.043057	-0.03515	-0.0364618	-0.0219901	-0.07	-0.124711	-0.0573743	-0.0749	-0.127598	-0.062739
IR02691	Hydrogenobyrinate a,c diamide + Cobalt + ATP <=>Cob(II)yrinate a,c diamide + Orthophosphate + ADP				0	0	0	0	0	0	0	0	0	0	0	0
IR02688	Hydrogenobyrinate + 2 L-Glutamine + 2 ATP + 2 H2O <=>Hydrogenobyrinate a,c diamide + 2 Orthophosphate + 2 L-Glutamate +2 ADP				0	0	0	0	0	0	0	0	0	0	0	0
RR01488	Succinyl-CoA:dihydrolipoamide S-succinyltransferase				-4.66844	-4.71087	-4.62076	-0.537515	-0.539114	-0.355796	-6.16875	-6.22549	-6.1051	-6.29156	-6.34621	-6.13542
IR01905	3-Carboxy-1-hydroxypropyl-ThPP:lipoamde2-oxidoreductase(decarboxylating and acceptor-succinylating)				4.66844	4.62076	4.71087	0.537515	0.355796	0.539114	6.16875	6.1051	6.22549	6.29156	6.13542	6.34621
RR00170	ATP:nucleoside-diphosphate phosphatransferase				0.339382	0.339382	0.354727	0.0339914	0.033988	0.0353034	0.452509	0.452509	0.473026	0.484185	0.484185	0.503946
RR00173	Guanosine-3',5'-bis(diphosphate) 3'-pyrophosphohydrolase				0	0	0.00511494	0	0	0.000438446	0	0	0.00683892	0	0	0.00658722
IR04341	RNDR2				0.01905	0.01905	0.0190519	0.00159146	0.0015913	0.00159146	0.0254	0.0254	0.0254026	0.027178	0.027178	0.0271805
IR03590	IMP:L-aspartate ligase (GDP-forming)				0.149624	0.149624	0.151891	0.0181388	0.018137	0.0182856	0.199499	0.199499	0.202529	0.213464	0.213464	0.216419
RR00546	GDP:D-mannose-1-phosphate guanylyltransferase				0	-0.0153448	0	0	-0.00131534	0	0	-0.0205168	0	0	-0.0197617	0
IR07938	GTP:pyruvate O2-phosphotransferase (R)	GDP + Phosphoenolpyruvate -> GTP + Pyruvate	S	P	0	0	0	0	0	0	0	0	0	0	0	0
RR00171	ATP:(d)GMP phosphotransferase				0.208807	0.208807	0.208828	0.0174441	0.0174423	0.0174441	0.27841	0.27841	0.278438	0.297899	0.297899	0.297926
RR04091	(S)-Hydroxyoctanoyl-CoA:NAD+ oxidoreductase				0	0	0	0	0	0	0	0	0	0	0	0
RR04092	(S)-Hydroxyoctanoyl-CoA hydro-lyase				0	0	0	0	0	0	0	0	0	0	0	0
IR03022	ATP: 4-(Cytidine 5'-diphospho)-2-C-methyl-D-erythritol2-phosphotransferase				0	0	0	0	0	0	0	0	0	0	0	0
IR03021	CTP: 2-C-Methyl-D-erythritol 4-phosphate cytidylyltransferase				0	0	0	0	0	0	0	0	0	0	0	0
RR02325	3-Phosphoserine:2-oxoglutarate aminotransferase				-1.03341	-1.07097	-1.00272	-0.0963895	-0.0976953	-0.0948767	-1.37788	-1.42799	-1.33684	-1.47433	-1.52686	-1.43481
IR00322	L-O-Phosphoserine phosphohydrolase				1.03341	1.00272	1.07097	0.0963895	0.0948767	0.0976953	1.37788	1.33684	1.42799	1.47433	1.43481	1.52686
IR09363	cobyric acid synthase				0	0	0	0	0	0	0	0	0	0	0	0
IR02684	Cob(I)yrinate a,c diamide + ATP <=>Adenosyl cobyrinate a,c diamide + Pyrophosphate + Orthophosphate				0	0	0	0	0	0	0	0	0	0	0	0
IR02358	3-Methyl-2-oxopentanoate:lipoamide oxidoreductase(decarboxylatingand acceptor-2-methylpropanoylating)				0	0	0	0	0	0	0	0	0	0	0	0
IR01238	Tetrahydrofolate:L-glutamate gamma-ligase (ADP-forming)				0.0375	0.0375	0.0375038	0.0031328	0.00313249	0.0031328	0.05	0.05	0.050005	0.0535	0.0535	0.0535048
RR00592	5,6,7,8-Tetrahydrofolate:NADP+ oxidoreductase				-0.056025	-0.0560306	-0.056025	-0.0046804	-0.0046804	-0.00467994	-0.0747	-0.0747075	-0.0747	-0.079929	-0.0799362	-0.079929
RR01237	Dihydrofolate:NADP+ oxidoreductase				0	0	0	0	0	0	0	0	0	0	0	0
IR01158	5,10-Methylenetetrahydrofolate:dUMP C-methyltransferase				0.018525	0.018525	0.0185269	0.0015476	0.00154745	0.0015476	0.0247	0.0247	0.0247025	0.026429	0.026429	0.0264314
IR01775	O3-Acetyl-L-serine acetate-lyase (adding hydrogen sulfide)				0	0	0	0	0	0	0	0	0	0	0	0
IR08876	acetylornithine deacetylation				0	0	0.00767241	0	0	0.000657669	0	0	0.0102584	0	0	0.00988083
IR07060	Precorrin 6X + Acetate + S-Adenosyl-L-homocysteine <=>Precorrin 5 + S-Adenosyl-L-methionine + H2O (R)				0	0	0	0	0	0	0	0	0	0	0	0
IR02087	O3-Acetyl-L-serine acetate-lyase (adding hydrogen sulfide)				0	0	0	0	0	0	0	0	0	0	0	0
IR01831	O-Acetyl-L-homoserine succinate-lyase (adding cysteine)				0	0	0	0	0	0	0	0	0	0	0	0
IR00555	O3-Acetyl-L-serine acetate-lyase (adding hydrogen sulfide)				0	0	0.00149706	0	0	0.000438446	0	0	0.00200163	0	0	0.00192797
IR03622	O-Acetyl-L-homoserine acetate-lyase (adding methanethiol)				0	0	0.00120944	0.00914777	0.00914686	0.00914777	0	0	0.00161708	0	0	0.00155757
IR00158	Acetate:CoA ligase (AMP-forming)				0.0126	0.0126	0.0202724	0.0102004	0.0101994	0.010857	0.0168	0.0168	0.0270584	0.017976	0.017976	0.0278568
IR00411	Acetaldehyde:NAD+ oxidoreductase				0	0	0.0066356	0	0	0.000296414	0	0	0.00887211	0	0	0.00854559
IR02352	N2-Succinyl-L-ornithine:2-oxo-acid aminotransferase				0	0	0.0033178	0	0	0.000263068	0	0	0.00443606	0	0	0.00427279
IR02335	N2-Succinyl-L-arginine <=> N2-Succinyl-L-ornithine + CO2 + 2 NH3				0	0	0.0033178	0	0	0.000263068	0	0	0.00443606	0	0	0.00427279
RR01974	Guanosine 3'-diphosphate 5'-triphosphate 5'-phosphohydrolase				0	0	0.00511494	0	0	0.000438446	0	0	0.00683892	0	0	0.00658722
IR01287	Nicotinamide ribonucleotide phosphohydrolase				0	0	0	0	0	0	0	0	0	0	0	0
RR00099	ATP:nicotinamide-nucleotide adenylyltransferase				0	0	0	0	0	0	0	0	0	0	0	0
IR02744	2-Chloroethanol + PQQ <=> Chloroacetaldehyde + PQQH2				0	0	0	0	0	0	0	0	0	0	0	0
IR08557	2-Propyn-1-al + PQQH2 <=> 2-Propyn-1-ol + PQQ (R)				0	0	0	0	0	0	0	0	0	0	0	0
IR07019	3-Butyn-1-al + PQQH2 <=> 3-Butyn-1-ol + PQQ (R)				0	0	0	0	0	0	0	0	0	0	0	0
IR02668	Ethanol + PQQ <=> PQQH2 + Acetaldehyde				0	0	30.8158	0	0	2.95991	0	0	40.8823	0	0	41.5351
IR03599	Methanol + PQQ <=> PQQH2 + Formaldehyde				0	0	0	0	0	0	0	0	0	0	0	0
IR00747	myo-Inositol 4-phosphate phosphahydrolase				0	0	0	0	0	0	0	0	0	0	0	0
IR04241	UNK3				0.02625	0.02625	0.0262526	0.00219296	0.00219274	0.00219296	0.035	0.035	0.0350035	0.03745	0.03745	0.0374534
IR07876	ATP:L-methione S-adenosyltransferase (R)				0.02625	0.02625	0.0262526	0.00219296	0.00219274	0.00219296	0.035	0.035	0.0350035	0.03745	0.03745	0.0374534
IR02457	5-Methyltetrahydropteroyltri-L-glutamate:L-homocysteineS-methyltransferase				0	0	0	0	0	0	0	0	0	0	0	0
IR00599	5-Methyltetrahydrofolate:L-homocysteine S-methyltransferase				0	0	0.00120944	0.00914777	0.00914686	0.00914777	0	0	0.00161708	0	0	0.00155757
IR00841	Prephenate hydro-lyase (decarboxylating)				0	0	0.00169712	0.0110275	0	0.0114648	0	0	0.00226913	0	0	0.00219574
IR00955	Prephenate:NAD+ oxidoreductase(decarboxylating)				0	0	0.00203467	0.00820793	0.00776867	0.00831946	0	0	0.00272045	0	0	0.00263489
IR00946	Chorismate pyruvatemutase				0	0	0.00203467	0.0192354	0.0192335	0.0193458	0	0	0.00272045	0	0	0.00263489
IR04043	3alpha,7alpha-Dihydroxy-5beta-cholestanoyl-CoA + FAD <=>3alpha,7alpha-Dihydroxy-5beta-cholest-24-enoyl-CoA + FADH2				0	0	0	0	0	0	0	0	0	0	0	0
IR00523	sn-Glycerol-3-phosphate:(acceptor) 2-oxidoreductase				0	0	0.0175369	0	0	0.00150324	0	0	0.0234477	0	0	0.0225848
IR02511	3alpha,7alpha,12alpha-Trihydroxy-5beta-cholestanoyl-CoA + FAD <=>3alpha,7alpha,12alpha-Trihydroxy-5beta-cholest-24-enoyl-CoA + FADH2				0	0	0	0	0	0	0	0	0	0	0	0
IR01798	2-Methylbutanoyl-CoA:(acceptor) 2,3-oxidoreductase				4.68718	4.58563	4.70839	0	0	0.000276913	6.32298	6.18722	6.35135	5.57252	5.44176	5.59985
IR02277	3-Methylbutanoyl-CoA:(acceptor) 2,3-oxidoreductase				0	0	0.0153448	0	0	0.000457509	0	0	0.0205168	0	0	0.0197617
IR01534	2-Methylpropanoyl-CoA:(acceptor) 2,3-oxidoreductase				0	0	0.0122759	0	0	0.000701514	0	0	0.0164134	0	0	0.0158093
IR01420	Glutaryl-CoA:(acceptor) 2,3-oxidoreductase (decarboxylating)				0	0	0.00722109	0	0	0.000244714	0	0	0.00965494	0	0	0.00929961
RR00219	Succinate:(acceptor) oxidoreductase				9.35561	9.28056	9.37835	0.537514	0.536441	0.539114	12.4917	12.3914	12.5221	11.8641	11.7089	11.8934
IR04100	Decanoyl-CoA:(acceptor) 2,3-oxidoreductase				0	0	0	0	0	0	0	0	0	0	0	0
IR01485	Choline:(acceptor) 1-oxidoreductase				0	0	0	0	0	0	0	0	0	0	0	0
IR00811	Palmitoyl-CoA:oxygen 2-oxidoreductase				0	0	0	0	0	0	0	0	0	0	0	0
IR00966	D-Gluconate:(acceptor) 2-oxidoreductase				0	0	0	0	0	0	0	0	0	0	0	0.0225848
RR04368	succinate dehyrdogenase				14.0428	13.8821	14.0786	0.537514	0.536441	0.539114	18.8147	18.5999	18.8625	17.4366	17.2297	17.4827
IR00114	ATP:FMN adenylyltransferase				7.5e-06	7.5e-06	7.50075e-06	6.2656e-07	6.26497e-07	6.2656e-07	1e-05	1e-05	1.0001e-05	1.07e-05	1.07e-05	1.0701e-05
IR02156	Octanoyl-CoA:oxygen 2-oxidoreductase				0	0	0	0	0	0	0	0	0	0	0	0
IR03952	Lauroyl-CoA:(acceptor) 2,3-oxidoreductase				0	0	0	0	0	0	0	0	0	0	0	0
IR01889	trans-4-Hydroxy-L-proline:NAD+ oxidoreductase				0	0	0	0	0	0	0	0	0	0	0	0
IR02236	Tetradecanoyl-CoA:(acceptor) 2,3-oxidoreductase				0	0	0	0	0	0	0	0	0	0	0	0
IR00019	beta-D-Glucoside glucohydrolase				0	0	0	0	0	0	0	0	0	0	0	0
IR09629	(3R)-3-Hydroxydodecanoyl-[acyl-carrier-protein]:NADP+ oxidoreductase				0.115006	0.115006	0.115018	0.00960779	0.00960684	0.00960779	0.153342	0.153342	0.153357	0.164076	0.164076	0.164091
IR09630	Decanoyl-[acyl-carrier protein]:malonyl-[acyl-carrier-protein] C-acyltransferase				0.115006	0.115007	0.115018	0.00960779	0.00960684	0.00960779	0.153342	0.153342	0.153357	0.164076	0.164076	0.164091
IR02389	2-Amino-4-hydroxy-6-(erythro-1,2,3-trihydroxypropyl)dihydropteridine triphosphate lyase				0	0	0	0	0	0	0	0	0	0	0	0
IR08913	GTP cyclohydrolase I				0.0375	0	0.0375038	0.0031328	0	0.0031328	0.05	0	0.050005	0.0535	0	0.0535048
IR08428	2-Amino-4-hydroxy-6-(erythro-1,2,3-trihydroxypropyl)dihydropteridine triphosphate 7,8-8,9-dihydrolase (R)				0	0	0.0375038	0	0	0.0031328	0	0	0.050005	0	0	0.0535048
IR04050	2-Amino-4-hydroxy-6-(erythro-1,2,3-trihydroxypropyl)dihydropteridine triphosphate + H2O <=>Dihydroneopterin phosphate + Pyrophosphate				0.0375	0.0375	0.0375038	0.0031328	0.00313249	0.0031328	0.05	0.05	0.050005	0.0535	0.0535	0.0535048
RR00508	Succinyl-CoA:L-arginine N2-succinyltransferase				0	0	0.0033178	0	0	0.000263068	0	0	0.00443606	0	0	0.00427279
IR04285	glutamyl-tRNA reductase				0	0	0.0153448	0	0	0.00131534	0	0	0.0205168	0	0	0.0197617
IR04284	Glutamyl-tRNA synthetase				0	0	0.0153448	0	0	0.00131534	0	0	0.0205168	0	0	0.0197617
IR01932	3-Deoxy-D-manno-octulosonate-8-phosphate 8-phosphohydrolase				0.0315	0.0315	0.0315032	0.00263155	0.00263129	0.00263155	0.042	0.042	0.0420042	0.04494	0.04494	0.0449441
IR00015	Chitobiose + H2O <=> 2 N-Acetyl-D-glucosamine				0	0	0	0	0	0	0	0	0	0	0	0
RR01271	N2-Acetyl-L-ornithine:L-glutamate N-acetyltransferase				0.0525	0.043057	0.0934195	0.03515	0.0213324	0.0364618	0.07	0.0573743	0.124711	0.0749	0.062739	0.127598
RR01272	N2-Acetyl-L-ornithine:2-oxoglutarate aminotransferase				-0.0525	-0.0934195	-0.043057	-0.03515	-0.0364618	-0.0219901	-0.07	-0.124711	-0.0573743	-0.0749	-0.127598	-0.062739
IR05071	5-Phosphoribosylamine:pyrophosphate phosphoribosyltransferase(glutamate-amidating) (R)				0.358432	0.358432	0.358468	0.0299439	0.0299409	0.0299439	0.477909	0.477909	0.477957	0.511363	0.511363	0.511409
RR00693	1-(5-Phospho-D-ribosyl)-ATP:pyrophosphate phosphoribosyl-transferase				0	-0.00226631	0	-0.00563904	-0.00578703	-0.00563848	0	-0.00303017	0	0	-0.00295502	0
IR06307	Nicotinate-nucleotide:pyrophosphate phosphoribosyltransferase(carboxylating) (R)				0.0020475	0.0020475	0.00204771	0.000171051	0.000171034	0.000171051	0.00273	0.00273	0.00273027	0.0029211	0.0029211	0.00292136
RR01180	XMP:pyrophosphate phosphoribosyltransferase				0	-0.213922	0	0	-0.0178808	0	0	-0.285249	0	0	-0.304486	0
RR00695	N-(5-Phospho-D-ribosyl)anthranilate:pyrophosphatephosphoribosyl-transferase				-0.0405	-0.0407994	-0.0405	-0.00338342	-0.00341153	-0.00338309	-0.054	-0.0544003	-0.054	-0.05778	-0.0581665	-0.05778
RR00617	UMP:pyrophosphate phosphoribosyltransferase				0	0	0.00146141	0	0	0.000115634	0	0	0.00195398	0	0	0.00188206
RR03512	AMP:pyrophosphate phosphoribosyltransferase				-0.02625	-0.0339224	-0.02625	-0.00219296	-0.00285041	-0.00219274	-0.035	-0.0452584	-0.035	-0.03745	-0.0473308	-0.03745
RR00779	GMP:pyrophosphate phosphoribosyltransferase				0	-0.00511494	0.00511494	0	-0.000438446	0.000438446	0	-0.00683892	0.00683892	0	-0.00658722	0.00658722
RR00952	Nicotinate D-ribonucleotide:pyrophosphate phosphoribosyltransferase				0	0	0	0	0	0	0	0	0	0	0	0
RR03588	IMP:pyrophosphate phosphoribosyltransferase				0	0	0.208828	0	0	0.0174441	0	0	0.278438	0	0	0.297926
RR02442	1-(5'-Phosphoribosyl)-5-amino-4-imidazolecarboxamide:pyrophosphatephosphoribosyltransferase				0	0	0	0	0	0	0	0	0	0	0	0
RR00674	ATP:D-ribose-5-phosphate pyrophosphotransferase				0.663554	0.663554	0.671227	0.0610732	0.0610671	0.0617248	0.884739	0.884739	0.894997	0.946671	0.946671	0.956552
IR05151	5-Methyltetrahydrofolate:NADP+ oxidoreductase				0.0375	0.0375	0.0387094	0.0122806	0.0122793	0.0122806	0.05	0.05	0.0516171	0.0535	0.0535	0.0550576
RR00221	Succinyl-CoA:3-oxo-acid CoA-transferase				0	0	0.0153448	0	0	0.000457509	0	0	0.0205168	0	0	0.0197617
IR02434	Succinyl-CoA:2,3,4,5-tetrahydropyridine-2-carboxylateN-succinyltransferase				0.0207	0.0207	0.027161	0.0221552	0.0221529	0.0223977	0.0276	0.0276	0.0362386	0.029532	0.029532	0.0378527
IR01725	Succinyl-CoA:3-oxoadipate CoA-transferase				0	0	0.00156713	0	0	0.000199798	0	0	0.00209533	0	0	0.00202684
RR00216	Succinate:CoA ligase (ADP-forming)				-4.64774	-4.69017	-4.60006	-0.515359	-0.516961	-0.333643	-6.14115	-6.19788	-6.07749	-6.26203	-6.31668	-6.10589
IR04882	Succinyl-CoA:acetyl-CoA C-acyltransferase (R)				0	0	0.00156713	0	0	0.000199798	0	0	0.00209533	0	0	0.00202684
IR09631	Butyryl-[acyl-carrier protein]:malonyl-CoA C-acyltransferase(decarboxylating, oxoacyl- and enoyl-reducing and thioester-hydrolysing)				0.240975	0.240975	0.240999	0.0201314	0.0201294	0.0201314	0.3213	0.3213	0.321332	0.343791	0.343791	0.343822
IR09642	Butyryl-[acyl-carrier protein]:malonyl-[acyl-carrier-protein]C-acyltransferase (decarboxylating)				0.240975	0.240975	0.240999	0.0201314	0.0201294	0.0201314	0.3213	0.3213	0.321332	0.343791	0.343791	0.343822
RR03649	Carbamoyl-phosphate:L-ornithine carbamoyltransferase				0	-0.00944297	0.0409195	0.0176063	0.0176046	0.018043	0	-0.0126257	0.0547114	0	-0.012161	0.0526978
IR08934	Ornithine Decarboxylase				0.0525	0.0466544	0.0601724	0.00438592	0.00394704	0.00504315	0.07	0.0621841	0.0802584	0.0749	0.0673717	0.0847808
IR00374	L-Ornithine ammonia-lyase(cyclizing)				0	0	0.0153448	0.0131578	0	0.0144718	0	0	0.0205168	0	0	0.0197617
IR06045	4,5-Dihydro-4-oxo-5-imidazolepropanoate hydro-lyase (R)				0	0	0.00303108	0	0	0.000148556	0	0	0.00405269	0	0	0.00390354
IR03618	L-Histidine ammonia-lyase				0	0	0.00303108	0	0	0.000148556	0	0	0.00405269	0	0	0.00390354
RR00397	L-Phenylalanine:2-oxoglutarate aminotransferase				0	-0.00169712	0	-0.0110275	-0.0114648	0	0	-0.00226913	0	0	-0.00219574	0
IR00840	Phenylpyruvate:oxygen oxidoreductase (hydroxylating,decarboxylating)				0	0	0	0	0	0	0	0	0	0	0	0
IR03784	S-Adenosylmethioninamine:putrescine 3-aminopropyltransferase				0.02625	0.02625	0.0262526	0.00219296	0.00219274	0.00219296	0.035	0.035	0.0350035	0.03745	0.03745	0.0374534
IR03500	S-Adenosyl-L-methionine carboxy-lyase				0.02625	0.02625	0.0262526	0.00219296	0.00219274	0.00219296	0.035	0.035	0.0350035	0.03745	0.03745	0.0374534
IR00318	L-Aspartate:L-glutamine amido-ligase (AMP-forming)				0.17175	0.162982	0.176865	0.0143482	0.0143468	0.0147852	0.229	0.217276	0.235839	0.24503	0.233738	0.251617
IR00250	L-Asparagine amidohydrolase				0	0	0.00511494	0	0	0.000438446	0	0	0.00683892	0	0	0.00658722
RR01999	Phosphoenolpyruvate:3-phosphoshikimate5-O-(1-carboxyvinyl)-transferase	Phosphoenolpyruvate + Shikimate 3-phosphate -> Orthophosphate +5-O-(1-Carboxyvinyl)-3-phosphoshikimate	S		0.078	0.078	0.0805575	0.0257516	0.025749	0.0260121	0.104	0.104	0.107419	0.11128	0.11128	0.114574
IR00945	5-O-(1-Carboxyvinyl)-3-phosphoshikimate phosphate-lyase				0.078	0.078	0.0805575	0.0257516	0.025749	0.0260121	0.104	0.104	0.107419	0.11128	0.11128	0.114574
RR01928	Nicotinate D-ribonucleotide phosphohydrolase				0	0	0	0	0	0	0	0	0	0	0	0
IR02308	Nicotinate-nucleotide:dimethylbenzimidazolephospho-D-ribosyltransferase				0	0	0	0	0	0	0	0	0	0	0	0
RR03873	ATP:nicotinamide-nucleotide adenylyltransferase				0.0020475	0.0020475	0.00204771	0.000171051	0.000171034	0.000171051	0.00273	0.00273	0.00273027	0.0029211	0.0029211	0.00292136
IR03033	D-Glycero-D-manno-heptose 1,7-bisphosphate + H2O <=>D-Glycero-D-manno-heptose 1-phosphate + Orthophosphate				0.0189	0.0189	0.0189019	0.00157893	0.00157877	0.00157893	0.0252	0.0252	0.0252025	0.026964	0.026964	0.0269664
IR03030	ATP + D-Glycero-D-manno-heptose 1-phosphate <=> Pyrophosphate +ADP-D-glycero-D-manno-heptose				0.0189	0.0189	0.0189019	0.00157893	0.00157877	0.00157893	0.0252	0.0252	0.0252025	0.026964	0.026964	0.0269664
IR04173	L-erythro-4-Hydroxyglutamate:2-oxoglutarate aminotransferase				0	0	0	0	0	0	0	0	0	0	0	0
RR00237	D-4-Hydroxy-2-oxoglutarate glyoxylate-lyase	D-4-Hydroxy-2-oxoglutarate -> Pyruvate + Glyoxylate + 2H+		P	0	0	0	0	0	0	0	0	0	0	0	0
RR02510	1-(5-Phosphoribosyl)-5-amino-4-carboxyimidazole:L-aspartate ligase(ADP-forming)				0.358432	0.358432	0.358468	0.0299439	0.0299409	0.0299439	0.477909	0.477909	0.477957	0.511363	0.511363	0.511409
RR02499	1-(5'-Phosphoribosyl)-5-amino-4-(N-succinocarboxamide)-imidazoleAMP-lyase				0.358432	0.358432	0.358468	0.0299439	0.0299409	0.0299439	0.477909	0.477909	0.477957	0.511363	0.511363	0.511409
IR09701	cis-9-hexadecenoyl-[acyl-carrier protein]:malonyl-[acyl-carrier-protein] C-acyltransferase				0.101587	0.101587	0.101598	0.00848675	0.00848591	0.00848675	0.13545	0.13545	0.135464	0.144932	0.144932	0.144945
IR10114	Phosphatidic acid synthase (Ecoli) - mod				0.00203175	0.00203175	0.00203195	0.000169735	0.000169718	0.000169735	0.002709	0.002709	0.00270927	0.00289863	0.00289863	0.00289889
IR09700	trans,cis-hexadec-2,9-dienoyl-acp 2-reductase				0.11581	0.11581	0.115821	0.0096749	0.00967393	0.0096749	0.154413	0.154413	0.154429	0.165222	0.165222	0.165237
RR02306	5-Phospho-D-ribosylamine:glycine ligase (ADP-forming)				0.358432	0.358432	0.358468	0.0299439	0.0299409	0.0299439	0.477909	0.477909	0.477957	0.511363	0.511363	0.511409
IR01275	N-Formimino-L-glutamate iminohydrolase				0	0	0.00303108	0	0	0.000148556	0	0	0.00405269	0	0	0.00390354
IR00279	N-Formyl-L-glutamate amidohydrolase				0	0	0.00303108	0	0	0.000148556	0	0	0.00405269	0	0	0.00390354
IR00984	Xanthine:NAD+ oxidoreductase				0	0	0.208828	0	0	0.0174441	0	0	0.278438	0	0	0.297926
IR00819	ATP:D-glucose 6-phosphotransferase				0	0	0	0	0	0	0	0	0	0	0	0
IR04342	RNDR4				0.018525	0.0108526	0.0185269	0.0015476	0.000889779	0.0015476	0.0247	0.0144416	0.0247025	0.026429	0.0165482	0.0264314
IR02613	Undecaprenyl-diphospho-N-acetylmuramoyl-L-alanyl-D-glutamyl-L-lysyl-D-alanyl-D-alanine + UDP-N-acetyl-D-glucosamine <=> Undecaprenyl-diphospho-N-acetylmuramoyl-(N-acetylglucosamine)-L-alanyl-D-glutamyl-L-lysyl-D-alanyl-D-alanine + UDP				0	0	0	0	0	0	0	0	0	0	0	0
RR00111	ATP:nucleoside-phosphate phosphotransferase				0.263325	0.263325	0.263351	0.0219985	0.0219963	0.0219985	0.3511	0.3511	0.351135	0.375677	0.375677	0.375711
IR02616	Undecaprenyl-diphospho-N-acetylmuramoyl-L-alanyl-D-glutamyl-meso-2,6-diaminopimeloyl-D-alanyl-D-alanine +UDP-N-acetyl-D-glucosamine <=> Undecaprenyl-diphospho-N-acetylmuramoyl-(N-acetylglucosamine)-L-alanyl-D-glutamyl-meso-2,6-diaminopimeloyl-D-alany				0.0207	0.0207	0.0207021	0.00172931	0.00172913	0.00172931	0.0276	0.0276	0.0276028	0.029532	0.029532	0.0295347
RR00109	ATP:nucleoside-diphosphate phosphatransferase				0.2844	0.2844	0.292072	0.0237591	0.0237568	0.0244144	0.3792	0.3792	0.389458	0.405744	0.405744	0.415625
IR02521	UDP-2,3-bis(3-hydroxytetradecanoyl)-beta-D-glucosamine:2,3-bis-(3-hydroxytetradecanoyl)-beta-D-glucosaminyl-1-phosphate				0.0063	0.0063	0.00630063	0.00052631	0.000526258	0.00052631	0.0084	0.0084	0.00840084	0.008988	0.008988	0.00898881
RR03047	MurAc(oyl-L-Ala-D-gamma-Glu-L-Lys-D-Ala-D-Ala)-diphospho-undecaprenol + UDP-N-acetyl-D-glucosamine <=> Undecaprenyl-diphospho-N-acetylmuramoyl-(N-acetylglucosamine)-L-alanyl-gamma-D-glutamyl-L-lysyl-D-alanyl-D-alanine + UDP				0	0	0	0	0	0	0	0	0	0	0	0
RR00223	UDP-N-acetyl-D-glucosamine 2-epimerase				0	0	0	0	0	0	0	0	0	0	0	0
RR01284	2,3,4,5-Tetrahydropyridine-2-carboxylate + H2O <=>L-2-Aminoadipate 6-semialdehyde				0	0	0.00722109	0	0	0.000244714	0	0	0.00965494	0	0	0.00929961
IR01215	L-Pipecolate:oxygen 1,6-oxidoreductase				0	0	0.00722109	0	0	0.000244714	0	0	0.00965494	0	0	0.00929961
IR00696	Biotin:CoA ligase (AMP-forming)				0	0	0	0	0	0	0	0	0	0	0	0
IR00293	ATP:riboflavin 5'-phosphotransferase				7.5e-06	7.5e-06	7.50075e-06	6.2656e-07	6.26497e-07	6.2656e-07	1e-05	1e-05	1.0001e-05	1.07e-05	1.07e-05	1.0701e-05
IR01137	3-Hydroxy-L-tyrosine carboxy-lyase				0	0	0	0	0	0	0	0	0	0	0	0
IR02526	3-Ureidoisobutyrate amidohydrolase				0	0	0	0	0	0	0	0	0	0	0	0
IR02640	3-Butyn-1-al:NAD+ oxidoreductase				0	0	0	0	0	0	0	0	0	0	0	0
IR01826	6-Carboxyhexanoyl-CoA:L-alanine C-carboxyhexanoyltransferase(decarboxylating)				0	0	0	0	0	0	0	0	0	0	0	0
IR03667	ATP:cob(I)alamin Co-beta-adenosyltransferase				0	0	0	0	0	0	0	0	0	0	0	0
RR08916	HCO3 equilibration reaction				1.48912	1.48912	1.50665	0.124403	0.12439	0.306205	1.98549	1.98549	2.00893	2.12447	2.12447	2.14706
IR02300	3-Methylcrotonoyl-CoA:carbon-dioxide ligase (ADP-forming)				0	0	0.0153448	0	0	0.000457509	0	0	0.0205168	0	0	0.0197617
RR00438	Acetyl-CoA:carbon-dioxide ligase (ADP-forming)				1.48912	1.48912	1.50446	0.124403	0.12439	0.125706	1.98549	1.98549	2.006	2.12447	2.12447	2.14423
IR00316	Carbon-dioxide:L-glutamine amido-ligase (ADP-forming,carbamate-phosphorylating)				0	0	0.00767241	0	0	0.000657669	0	0	0.0102584	0	0	0.00988083
IR02614	Undecaprenyl-diphospho-N-acetylmuramoyl-(N-acetylglucosamine)-L-alanyl-D-glutamyl-L-lysyl-D-alanyl-D-alanine:ammonia ligase(ADP-forming)				0	0	0	0	0	0	0	0	0	0	0	0
IR09702	(3R)-3-Hydroxy-cis-octadec-11-enoyl-[acyl-carrier-protein]:NADP+ oxidoreductase				0.101587	0.101588	0.101598	0.00848675	0.00848591	0.00848675	0.13545	0.13545	0.135464	0.144932	0.144932	0.144945
IR09703	(3R)-3-Hydroxy-cis-octadec-11-enoyl-[acyl-carrier-protein] hydro-lyase				0.101587	0.101587	0.101598	0.00848675	0.00848591	0.00848675	0.13545	0.13545	0.135464	0.144932	0.144932	0.144945
IR04106	Selenomethionine methanethiol-lyase (deaminating)				0	0	0	0	0	0	0	0	0	0	0	0
IR04107	ATP:L-methione S-adenosyltransferase				0	0	0	0	0	0	0	0	0	0	0	0
IR00127	L-Glutamate 1-carboxy-lyase				0	0	0.0153448	0	0	0.00131534	0	0	0.0205168	0	0	0.0197617
IR00552	L-Glutamate:L-cysteine gamma-ligase (ADP-forming)				0	0	0.00767241	0	0	0.000657669	0	0	0.0102584	0	0	0.00988083
RR04012	N-Succinyl-L-2,6-diaminoheptanedioate:2-ocoglytarateamino-transferase				-0.0207	-0.027161	-0.0207	-0.0221552	-0.0223977	-0.0221529	-0.0276	-0.0362386	-0.0276	-0.029532	-0.0378527	-0.029532
IR00116	L-Glutamate 5-semialdehyde:NAD+ oxidoreductase				1.05082	1.03328	1.17358	0	0	0.00131534	1.40109	1.37764	1.56523	1.49917	1.47658	1.65726
IR03552	ATP:L-glutamate 5-phosphotransferase				0	0	0.0153448	0	0	0.0144718	0	0	0.0205168	0	0	0.0197617
IR00125	Acetyl-CoA:L-glutamate N-acetyltransferase				0	0	0.00767241	0	0	0.000657669	0	0	0.0102584	0	0	0.00988083
IR00222	N2-Succinyl-L-glutamate + H2O <=> L-Glutamate + Succinate				0	0	0.0033178	0	0	0.000263068	0	0	0.00443606	0	0	0.00427279
IR00120	L-Glutamate:ammonia ligase (ADP-forming)				1.53252	1.52375	1.54786	0.133668	0.133654	0.13497	2.04336	2.03163	2.06387	2.18639	2.1751	2.20615
RR01210	L-Isoleucine:2-oxoglutarate aminotransferase				4.68718	4.58563	4.70839	-0.0172931	-0.0172931	-0.0172913	6.32298	6.18722	6.35135	5.57252	5.44176	5.59985
IR00633	Chorismate pyruvate-lyase (amino-accepting)	Chorismate + L-Glutamine -> Anthranilate + Pyruvate + L-Glutamate		P	0.0405	0.0405	0.0407994	0.00338342	0.00338309	0.00341153	0.054	0.054	0.0544003	0.05778	0.05778	0.0581665
RR01849	5-Amino-2-oxopentanoate:2-oxoglutarate aminotransferase				0	-0.00226631	0	-0.00563904	-0.00578703	-0.00563848	0	-0.00303017	0	0	-0.00295502	0
RR00124	L-Alanine:2-oxoglutarate aminotransferase	L-Alanine + 2-Oxoglutarate -> Pyruvate + L-Glutamate		P	-0.4281	-0.429782	-0.412755	-0.035764	-0.0359046	-0.0357605	-0.5708	-0.573048	-0.550283	-0.610756	-0.612922	-0.590994
IR01266	5-Aminopentanoate:2-oxoglutarate aminotransferase				0	0	0.0033178	0	0	0.000167027	0	0	0.00443606	0	0	0.00427279
RR04305	glutamate dehydrogenase (NADP)				2.58066	unbounded	2.60188	-0.483158	unbounded	-0.468451	-5.10438	unbounded	3.54267	2.56723	unbounded	2.59456
IR00122	L-Glutamine amidohydrolase				0	0	0.0153448	0	0	0.00131534	0	0	0.0205168	0	0	0.0197617
IR00314	UTP:ammonia ligase(ADP-forming)				0.11355	0.11355	0.121222	0.00948612	0.00948517	0.0101428	0.1514	0.1514	0.161658	0.161998	0.161998	0.171879
RR02629	O-Phospho-4-hydroxy-L-threonine:2-oxoglutarate aminotransferase				0	0	0	0	0	0	0	0	0	0	0	0
IR06875	1-(5'-Phosphoribosyl)-5-amino-4-imidazolecarboxamide +L-Glutamate + D-erythro-1-(Imidazol-4-yl)glycerol 3-phosphate <=> N-(5'-Phospho-D-1'-ribulosylformimino)-5-amino-1-(5''-phospho-D-ribosyl)-4-imidazolecarboxamide + L-Glutamine (R)				0	0	0.00226631	0.00563904	0.00563848	0.00578703	0	0	0.00303017	0	0	0.00295502
IR00461	L-Glutamine:D-fructose-6-phosphate aminotransferase (hexoseisomerizing)				0.054	0.054	0.0540054	0.00451123	0.00451078	0.00451123	0.072	0.072	0.0720072	0.07704	0.07704	0.077047
IR04458	L-Glutamate:NADP+ oxidoreductase (transaminating) (R)				0	0	0.0153448	0	0	0.00131534	0	0	0.0205168	0	0	0.0197617
RR00126	L-Glutamate racemase				0.0207	0.0134789	0.0207021	0.00172931	0.00148442	0.00172931	0.0276	0.0179451	0.0276028	0.029532	0.0202324	0.0295347
RR03554	ATP:L-glutamate 1-phosphotransferase				0	-0.0153448	0	0	-0.00131534	0	0	-0.0205168	0	0	-0.0197617	0
IR00123	Deamido-NAD+:L-glutamine amido-ligase (AMP-forming)				0.0020475	0.0020475	0.00204771	0.000171051	0.000171034	0.000171051	0.00273	0.00273	0.00273027	0.0029211	0.0029211	0.00292136
RR03774	4-Aminobutanoate:2-oxoglutarate aminotransferase				0	0	0.0153448	0	0	0.00131534	0	0	0.0205168	0	0	0.0197617
RR00563	3-Aminopropanoate:2-oxoglutarate aminotransferase				0	0	0.122759	0	0	0.00131534	0	0	0.164134	0	0	0.158093
IR03576	Glutathione + H2O <=> Cys-Gly + L-Glutamate				0	0	0.00767241	0	0	0.000657669	0	0	0.0102584	0	0	0.00988083
IR02224	(5-Glutamyl)-peptide:amino-acid 5-glutamyltransferase				0	0	0	0	0	0	0	0	0	0	0	0
IR04010	5'-Phosphoribosylformylglycinamide:L-glutamine amido-ligase(ADP-forming)				0.358432	0.358432	0.358468	0.0299439	0.0299409	0.0299439	0.477909	0.477909	0.477957	0.511363	0.511363	0.511409
IR00947	Chorismate:L-glutamine amido-ligase				0.0375	0.0375	0.0375038	0.0031328	0.00313249	0.0031328	0.05	0.05	0.050005	0.0535	0.0535	0.0535048
RR00432	L-Tyrosine:2-oxoglutarate aminotransferase				0	-0.00203467	0.00183222	-0.00820793	-0.00824515	-0.00776867	0	-0.00272045	0.00244976	0	-0.00263489	0.0023596
IR01087	L-2-Aminoadipate:2-oxoglutarate aminotransferase				0	0	0.00722109	0	0	0.000244714	0	0	0.00965494	0	0	0.00929961
IR03607	Putrescine:2-oxoglutarate aminotransferase				0	0	0.00767241	0	0	0.000657669	0	0	0.0102584	0	0	0.00988083
IR00781	Xanthosine-5'-phosphate:L-glutamine amido-ligase (AMP-forming)				0.208807	0.208808	0.213922	0.0174441	0.0174423	0.0178808	0.27841	0.27841	0.285249	0.297899	0.297899	0.304486
IR00662	sn-Glycero-3-phosphocholine glycerophosphohydrolase				0	0	0	0	0	0	0	0	0	0	0	0
IR04315	Acyl-[acyl-carrier-protein]:malonyl-[acyl-carrier-protein] C-acyltransferase (decarboxylating)				0	0	0.0153448	0	0	0.00131534	0	0	0.0205168	0	0	0.0197617
IR09641	(3R)-3-Hydroxybutanoyl-[acyl-carrier protein]:NADP+ oxidoreductase				0	0	0.0153448	0	0	0.00131534	0	0	0.0205168	0	0	0.0197617
IR07023	Precorrin-6Y:NADP+ oxidoreductase (R)				0	0	0	0	0	0	0	0	0	0	0	0
RR00704	N6-(1,2-Dicarboxyethyl)AMP AMP-lyase				0.149624	0.149624	0.151891	0.0181388	0.018137	0.0182856	0.199499	0.199499	0.202529	0.213464	0.213464	0.216419
IR09315	phosphoribosylaminoimidazole carboxylase (ATP-dependent)				0	0	0.0153448	0	0	0.00131534	0	0	0.0205168	0	0	0.0197617
IR02345	2-(Formamido)-N1-(5-phosphoribosyl)acetamidine cyclo-ligase(ADP-forming)				0.358432	0.358432	0.358468	0.0299439	0.0299409	0.0299439	0.477909	0.477909	0.477957	0.511363	0.511363	0.511409
IR09380	4-amino-5-hydroxymethyl-2-methylpyrimidine synthetase				0	0	0	0	0	0	0	0	0	0	0	0
RR02346	1-(5-Phospho-D-ribosyl)-5-amino-4-imidazolecarboxylate carboxy-lyase				-0.358432	-0.358468	-0.343087	-0.0299439	-0.0299439	-0.0286255	-0.477909	-0.477957	-0.457392	-0.511363	-0.511409	-0.491601
IR01558	5-Hydroxy-L-tryptophan decarboxy-lyase				0	0	0	0	0	0	0	0	0	0	0	0
RR01070	Isocitrate:NADP+ oxidoreductase (decarboxylating)				0	0	0	0	0	0	0	0	0	0	0	0
IR00090	P1,P4-Bis(5'-nucleosyl)-tetraphosphate nucleotidebisphosphohydrolase				0	0	0	0	0	0	0	0	0	0	0	0
RR03591	ATP:nucleoside-diphosphate phosphatransferase				0.018525	0.018525	0.0185269	0.0015476	0.00154745	0.0015476	0.0247	0.0247	0.0247025	0.026429	0.026429	0.0264314
IR02305	ATP:S5-methyl-5-thio-D-ribose 1-phosphotransferase				0.02625	0.02625	0.0262526	0.00219296	0.00219274	0.00219296	0.035	0.035	0.0350035	0.03745	0.03745	0.0374534
IR03881	ATP:pantothenate 4'-phosphotransferase				4.425e-05	4.425e-05	4.42544e-05	3.6967e-06	3.69633e-06	3.6967e-06	5.9e-05	5.9e-05	5.90059e-05	6.313e-05	6.313e-05	6.31357e-05
IR03646	ATP:carbamate phosphotransferase				0	0	0	0	0	0	0	0	0	0	0	0
IR02007	ATP:4-amino-5-hydroxymethyl-2-methylpyrimidine 5-phosphotransferase				0	0	0	0	0	0	0	0	0	0	0	0
RR01147	ATP:(d)GMP phosphotransferase				0	0	0	0	0	0	0	0	0	0	0	0
IR00522	ATP:glycerol 3-phosphotransferase				0.0048375	0.00362207	0.00483798	0.000404131	0.000290943	0.000404131	0.00645	0.00482491	0.00645065	0.0069015	0.00533622	0.00690212
RR08885	D-alanine-D-alanine ligase				0.0207	0.0207	0.0207021	0.00172931	0.00172913	0.00172931	0.0276	0.0276	0.0276028	0.029532	0.029532	0.0295347
IR00074	ATP:NAD+ 2'-phosphotransferase				0.0003975	0.0003975	0.00039754	3.32077e-05	3.32044e-05	3.32077e-05	0.00053	0.00053	0.000530053	0.0005671	0.0005671	0.000567151
IR00986	ATP:L-homoserine O-phosphotransferase				0	0	0.0204598	0.0323931	0.0323899	0.0326863	0	0	0.0273557	0	0	0.0263489
IR00676	ATP:D-ribose 5-phosphotransferase				0	0	0.00511494	0	0	0.000438446	0	0	0.00683892	0	0	0.00658722
IR03032	ATP + D-Glycero-D-manno-heptose 7-phosphate <=> ADP +D-Glycero-D-manno-heptose 1,7-bisphosphate				0.0189	0.0189	0.0189019	0.00157893	0.00157877	0.00157893	0.0252	0.0252	0.0252025	0.026964	0.026964	0.0269664
IR07898	ATP:pyruvate O2-phosphotransferase (R)	ADP + Phosphoenolpyruvate -> ATP + Pyruvate	S	P	0	0	0.0153448	0.235099	0.233835	0.417153	0	0	0.0205168	0	0	0.0197617
IR01805	7,8-Diaminononanoate:carbon-dioxide cyclo-ligase				0	0	0	0	0	0	0	0	0	0	0	0
IR08910	fructose-1-phosphate kinase				0.076	0.0606552	0.076	0.75	0.748685	0.75	0	0	0	0	0	0
IR03695	ATP:2-dehydro-3-deoxy-D-gluconate 6-phosphotransferase				0	0	0	0	0	0	0	0	0	0	0	0
IR02617	Undecaprenyl-diphospho-N-acetylmuramoyl-(N-acetylglucosamine)-L-alanyl-D-glutamyl-meso-2,6-diaminopimeloyl-D-alanyl-D-alanine:ammonia ligase (ADP-forming)				0	0	0	0	0	0	0	0	0	0	0	0
RR01290	ATP:nucleoside-diphosphate phosphatransferase				0.01905	0.01905	0.0267224	0.00159146	0.0015913	0.00224897	0.0254	0.0254	0.0356584	0.027178	0.027178	0.0370588
IR03964	Mg-protoporphyrin IX magnesium-lyase				0	0	0	0	0	0	0	0	0	0	0	0
IR03497	ATP:pyridoxal 5'-phosphotransferase				0	0	0	0	0	0	0	0	0	0	0	0
IR00341	ATP:thiamin-phosphate phosphotransferase				0	0	0	0	0	0	0	0	0	0	0	0
IR04340	RNDR1				0.018525	0.018525	0.0185269	0.0015476	0.00154745	0.0015476	0.0247	0.0247	0.0247025	0.026429	0.026429	0.0264314
IR01614	UDP-N-acetylmuramoyl-L-alanyl-D-glutamate:meso-2,6-diaminoheptanedioate ligase (ADP-forming)				0.0207	0.0207	0.0207021	0.00172931	0.00172913	0.00172931	0.0276	0.0276	0.0276028	0.029532	0.029532	0.0295347
RR01150	ATP:nucleoside-diphosphate phosphatransferase				0.018525	0.018525	0.0185269	0.0015476	0.00154745	0.0015476	0.0247	0.0247	0.0247025	0.026429	0.026429	0.0264314
IR01809	N-Methylimidazolidine-2,4-dione amidohydrolase (ATP-hydrolysing)				0	0	0	0	0	0	0	0	0	0	0	0
IR00149	ATP:D-glucose 6-phosphotransferase				0	0	0	0	0	0	0	0	0	0.831418	0.357138	0.852497
IR02615	Undecaprenyl-diphospho-N-acetylmuramoyl-(N-acetylglucosamine)-L-alanyl-gamma-D-glutamyl-L-lysyl-D-alanyl-D-alanine				0	0	0	0	0	0	0	0	0	0	0	0
RR00311	ATP:nucleoside-diphosphate phosphatransferase				0.126638	0.118965	0.12665	0.0105795	0.00992074	0.0105795	0.16885	0.158592	0.168867	0.18067	0.170789	0.180686
IR08975	DAGK_EC				0.000252	0.000252	0.000252025	2.10524e-05	2.10503e-05	2.10524e-05	0.000336	0.000336	0.000336034	0.00035952	0.00035952	0.000359553
RR01151	ATP:dTMP phosphotransferase				0.018525	0.018525	0.0185269	0.0015476	0.00154745	0.0015476	0.0247	0.0247	0.0247025	0.026429	0.026429	0.0264314
RR00910	ATP:CMP phosphotransferase				0	0	0	0	0	0	0	0	0	0	0	0
IR01079	ATP:pyridoxal 5'-phosphotransferase				0	0	0	0	0	0	0	0	0	0	0	0
IR01611	UDP-N-acetylmuramoyl-L-alanine:D-glutamate ligase(ADP-forming)				0.0207	0.0207	0.0207021	0.00172931	0.00172913	0.00172931	0.0276	0.0276	0.0276028	0.029532	0.029532	0.0295347
IR02504	UDP-N-acetylmuramoyl-L-alanyl-D-glutamyl-L-lysine:alanyl-D-alanineligase (ADP-forming)				0	0	0	0	0	0	0	0	0	0	0	0
RR01295	ATP:nucleoside-diphosphate phosphatransferase				0	-0.00767241	0.00767241	0	-0.000657669	0.000657669	0	-0.0102584	0.0102584	0	-0.00988083	0.00988083
RR01155	ATP:dTMP phosphotransferase				-0.018525	-0.0185269	-0.0108526	-0.0015476	-0.0015476	-0.000889779	-0.0247	-0.0247025	-0.0144416	-0.026429	-0.0264314	-0.0165482
IR08984	atp consumption proxy				2	2	2.01534	2	2	2.00132	2	2	2.02052	2	2	2.01976
RR08879	adenylate kinase				4.16016	4.12947	4.22233	0.155719	0.155703	0.157018	5.64821	5.60718	5.73126	3.96645	3.92692	4.12454
IR04030	ATP:4-amino-2-methyl-5-phosphomethylpyrimidine phosphotransferase				0	0	0	0	0	0	0	0	0	0	0	0
RR03675	ATP:3-phospho-D-glycerate 1-phosphotransferase				1.60862	1.60862	1.62397	-1.31787	-1.31789	-1.31657	2.34749	2.3475	2.35433	0.43468	0.43468	0.592774
RR00268	ATP:CMP phosphotransferase				0.133088	0.133088	0.133101	0.0111183	0.0111172	0.0111183	0.17745	0.17745	0.177468	0.189872	0.189872	0.189889
IR01357	ATP:shikimate 3-phosphotransferase				0.078	0.078	0.0805575	0.0257516	0.025749	0.0260121	0.104	0.104	0.107419	0.11128	0.11128	0.114574
RR03698	ATP:AMP phosphotransferase				0	0	0	0	0	0	0	0	0	0	0	0
IR01814	UDP-N-acetylmuramate:L-alanine ligase (ADP-forming)				0.0207	0.0207	0.0207021	0.00172931	0.00172913	0.00172931	0.0276	0.0276	0.0276028	0.029532	0.029532	0.0295347
IR03677	ATP:(R)-glycerate 3-phosphotransferase				0	0	0.0153448	0	0	0.00131534	0	0	0	0	0	0
RR01349	Itaconate:CoA ligase (ADP-forming)				0	0	0	0	0	0	0	0	0	0	0	0
IR08911	GAR transformylase-T				0.0637725	0	0.0791173	0	0	0.00300649	0.08503	0	0.105547	0.0909821	0	0.110744
RR01038	ATP:nucleoside-diphosphate phosphatransferase				0.01905	0.01905	0.0190519	0.00159146	0.0015913	0.00159146	0.0254	0.0254	0.0254026	0.027178	0.027178	0.0271805
IR00962	ATP:D-Gluconate 6-phosphotransferase				0	0	0	0	0	0	0	0	0	0.248582	0	0.722862
IR00245	ATP:L-aspartate 4-phosphotransferase				0.0207	0.0207	0.0411598	0.0636961	0.0636897	0.0639861	0.0276	0.0276	0.0549557	0.029532	0.029532	0.0558809
IR04310	glycogen synthase (ADPGlc)				0.1155	0.1155	0.130845	0.00964902	0.00964806	0.0109634	0.154	0.154	0.174517	0.16478	0.16478	0.184542
IR03493	Adenosylcobyric acid:(R)-1-aminopropan-2-yl phosphate ligase				0	0	0	0	0	0	0	0	0	0	0	0
RR00420	ATP:nucleoside-diphosphate phosphatransferase				0	0	0	0	0	0	0	0	0	0	0	0
IR02503	UDP-N-acetylmuramoyl-L-alanyl-D-glutamyl-L-lysine:alanyl-D-alanineligase (ADP-forming)				0	0	0	0	0	0	0	0	0	0	0	0
IR02361	(R)-4'-Phosphopantothenate:L-cysteine ligase				4.425e-05	4.425e-05	4.42544e-05	3.6967e-06	3.69633e-06	3.6967e-06	5.9e-05	5.9e-05	5.90059e-05	6.313e-05	6.313e-05	6.31357e-05
IR01348	Glutarate:CoA ligase (ADP-forming)				0	0	0.0033178	0	0	0.000167027	0	0	0.00443606	0	0	0.00427279
IR09308	2-keto-gluconokinase				0	0	0	0	0	0	0	0	0	0	0	0.722862
IR01425	ATP:pyridoxal 5'-phosphotransferase				0	0	0	0	0	0	0	0	0	0	0	0
IR00094	ATP:dephospho-CoA 3'-phosphotransferase				4.425e-05	4.425e-05	4.42544e-05	3.6967e-06	3.69633e-06	3.6967e-06	5.9e-05	5.9e-05	5.90059e-05	6.313e-05	6.313e-05	6.31357e-05
RR00098	ATP:polyphosphate phosphotransferase				0	0	0	0	0	0	0	0	0	0	0	0
IR00265	ATP:adenylylsulfate 3'-phosphotransferase				0	0	0.00245517	0.0146025	0.0146011	0.0146025	0	0	0.00328268	0	0	0.00316187
IR04375	Carbamate kinase				0.236325	0.226882	0.277245	0.0373492	0.0366878	0.037784	0.3151	0.302474	0.369811	0.337157	0.324996	0.389855
IR03577	gamma-L-Glutamyl-L-cysteine:glycine ligase (ADP-forming)				0	0	0.00767241	0	0	0.000657669	0	0	0.0102584	0	0	0.00988083
RR01593	2-Deoxy-D-ribose 5-phosphate + ADP <=> Deoxyribose + ATP				0	0	0	0	0	0	0	0	0	0	0	0
IR09691	(3R)-3-Hydroxy-cis-dodec-5-enoyl-[acyl-carrier-protein] hydro-lyase				0.125968	0.125968	0.125981	0.0105236	0.0105225	0.0105236	0.167958	0.167958	0.167975	0.179715	0.179715	0.179731
IR09692	trans,cis-Dodec-2,5-dienoyl-acp 2-reductase				0.125968	0.125968	0.125981	0.0105236	0.0105225	0.0105236	0.167958	0.167958	0.167975	0.179715	0.179715	0.179731
IR00824	2-Phosphoglycolate phosphohydrolase				0	0	0	0	0	0	0	0	0	0	0	0
IR08973	Cardiolipin Synthase (E.coli)				9.675e-05	9.675e-05	9.67597e-05	8.08262e-06	8.08182e-06	8.08262e-06	0.000129	0.000129	0.000129013	0.00013803	0.00013803	0.000138042
IR04244	PPTGS				0.0207	0.0207	0.0207021	0.00172931	0.00172913	0.00172931	0.0276	0.0276	0.0276028	0.029532	0.029532	0.0295347
RR00147	UDPglucose 4-epimerase				0	0	0	0	0	0	0	0	0	0	0	0
IR02782	Acetyl-CoA:D-glucosamine-1-phosphate N-acetyltransferase				0.054	0.054	0.0540054	0.00451123	0.00451078	0.00451123	0.072	0.072	0.0720072	0.07704	0.07704	0.077047
IR00224	UTP:N-acetyl-alpha-D-glucosamine-1-phosphate uridylyltransferase				0.054	0.054	0.0540054	0.00451123	0.00451078	0.00451123	0.072	0.072	0.0720072	0.07704	0.07704	0.077047
RR01374	L-Cysteate:2-oxoglutarate aminotransferase				0	0	0	0	0	0	0	0	0	0	0	0
IR08894	Dihydroxy-acid dehydratase (2,3-dihydroxy-3-methylpentanoate)				0	0	0.00491034	0.0172931	0.0172913	0.0175682	0	0	0.00656536	0	0	0.00632373
IR08920	ketol-acid reductoisomerase (2-Aceto-2-hydroxybutanoate)				0	0	0.00491034	0.0172931	0.0172913	0.0175682	0	0	0.00656536	0	0	0.00632373
IR01792	Hydroxymethylbilane hydro-lyase(cyclizing)				0	0	0	0	0	0	0	0	0	0	0	0
IR00059	Porphobilinogen ammonia-lyase (polymerizing)				0	0	0	0	0	0	0	0	0	0	0	0
IR00156	Protoporphyrin ferro-lyase				0	0	0	0	0	0	0	0	0	0	0	0
IR04343	RNDR3				0.01905	0.01905	0.0267224	0.00159146	0.0015913	0.00224897	0.0254	0.0254	0.0356584	0.027178	0.027178	0.0370588
IR02666	S-Adenosyl-L-methionine:precorrin-3B C17-methyltransferase				0	0	0	0	0	0	0	0	0	0	0	0
IR02667	S-adenosyl-L-methionine:precorrin-4 C11 methyltransferase				0	0	0	0	0	0	0	0	0	0	0	0
RR01145	2'-Deoxyadenosine 5'-monophosphate phosphohydrolase				0	0	0	0	0	0	0	0	0	0	0	0
RR02500	10-Formyltetrahydrofolate:5'-phosphoribosyl-5-amino-4-imidazolecarboxamide formyltransferase				0.358432	0.358432	0.360698	0.0355829	0.0355793	0.0357279	0.477909	0.477909	0.480939	0.511363	0.511363	0.514318
IR00902	5,10-Methenyltetrahydrofolate 5-hydrolase(decyclizing)				0.653091	0	0.727554	0.0655268	0	0.0678586	0.870788	0	0.970126	0.931743	0	1.03597
RR02406	10-Formyltetrahydrofolate:5'-phosphoribosylglycinamideformyltransferase				0.294659	-0.373777	0.358458	0.0299439	-0.0379177	0.0299439	0.392879	-0.498426	0.477945	0.420381	-0.531124	0.511396
IR00597	10-Formyltetrahydrofolate amidohydrolase				0	0	0.0153448	0	0	0.00233838	0	0	0.0205168	0	0	0.0197617
IR00748	1D-myo-Inositol 3-phosphate phosphahydrolase				0	0	0	0	0	0	0	0	0	0	0	0
IR00746	myo-Inositol 1-phosphate phosphahydrolase				0	0	0	0	0	0	0	0	0	0	0	0
RR03018	UDPMurAc(oyl-L-Ala-D-gamma-Glu-L-Lys-D-Ala-D-Ala):undecaprenyl-phosphate phospho-N-acetylmuramoyl-pentapeptide-transferase				0	0	0	0	0	0	0	0	0	0	0	0
IR00679	ADPribose ribophosphohydrolase				0	0	0	0	0	0	0	0	0	0	0	0
IR09648	(3R)-3-Hydroxydodecanoyl-[acyl-carrier-protein] hydro-lyase				0.115006	0.115007	0.115018	0.00960779	0.00960684	0.00960779	0.153342	0.153342	0.153357	0.164076	0.164076	0.164091
RR01902	L-Glutamate-5-semialdehyde:NADP+ 5-oxidoreductase (phosphorylationg)				0	-0.0153448	0	0	-0.0144718	0	0	-0.0205168	0	0	-0.0197617	0
IR01289	dCTP aminohydrolase				0	0	0.00767241	0	0	0.000657669	0	0	0.0102584	0	0	0.00988083
RR03162	Cobalt-precorrin 6 + NADPH + H+ <=> Cobalt-dihydro-precorrin 6 +NADP+				0	0	0	0	0	0	0	0	0	0	0	0
IR03762	Protocatechuate:oxygen 4,5-oxidoreductase (decyclizing)				0	0	0	0	0	0	0	0	0	0	0	0
IR01049	Quinate:NAD+ 5-oxidoreductase				0	0	0	0	0	0	0	0	0	0	0	0
IR01746	2-Dehydro-3-deoxy-D-arabino-heptonate 7-phosphate phosphate-lyase(cyclyzing)				0.078	0.078	0.0800347	0.0257516	0.025749	0.0259488	0.104	0.104	0.10672	0.11128	0.11128	0.113915
RR01747	3-Dehydroquinate hydro-lyase				0.078	0.078	0.0800347	0.0257516	0.025749	0.0259488	0.104	0.104	0.10672	0.11128	0.11128	0.113915
IR00556	membrane alanyl aminopeptidase				0	0	0.00767241	0	0	0.000657669	0	0	0.0102584	0	0	0.00988083
RR04152	3,4-Dihydroxyphenylethyleneglycol:NAD+ oxidoreductase				0	0	0	0	0	0	0	0	0	0	0	0
IR01841	S-Adenosyl-L-methionine:8-amino-7-oxononanoate aminotransferase				0	0	0	0	0	0	0	0	0	0	0	0
IR02602	2-Hexaprenyl-6-methoxy-1,4-benzoquinone +S-Adenosyl-L-methionine <=>2-Hexaprenyl-3-methyl-6-methoxy-1,4-benzoquinone +S-Adenosyl-L-homocysteine				0	0	0	0	0	0	0	0	0	0	0	0
IR02601	2-Hexaprenyl-6-methoxyphenol + Oxygen <=>2-Hexaprenyl-6-methoxy-1,4-benzoquinone + H2O				0	0	0	0	0	0	0	0	0	0	0	0
IR08208	S-Aminomethyldihydrolipoylprotein:(6S)-tetrahydrofolateaminomethyltransferase (ammonia-forming) (R)				0	0	0	0	0	0	0	0	0	0	0	0
IR04052	N-(5'-Phospho-D-ribosylformimino)-5-amino-1-(5''-phospho-D-ribosyl)-4-imidazolecarboxamide ketol-isomerase				0	0	0.00226631	0.00563904	0.00563848	0.00578703	0	0	0.00303017	0	0	0.00295502
RR04084	(S)-3-Hydroxyhexadecanoyl-CoA:NAD+ oxidoreductase				0	0	0	0	0	0	0	0	0	0	0	0
RR02237	Myristoyl-CoA:acetylCoA C-myristoyltransferase				0	0	0	0	0	0	0	0	0	0	0	0
RR01358	Shikimate:NADP+ 5-oxidoreductase				-0.078	-0.0805575	-0.078	-0.0257516	-0.0260121	-0.025749	-0.104	-0.107419	-0.104	-0.11128	-0.114574	-0.11128
IR08941	Phosphatidylglycerol phosphate phosphatase (Ecoli)				0.0005415	0.0005415	0.000541554	4.52376e-05	4.52331e-05	4.52376e-05	0.000722	0.000722	0.000722073	0.00077254	0.00077254	0.00077261
RR08942	Phosphatidylglycerol synthase (Ecoli)				0.0005415	0.0005415	0.000541554	4.52376e-05	4.52331e-05	4.52376e-05	0.000722	0.000722	0.000722073	0.00077254	0.00077254	0.00077261
RR00941	Pyridoxamine:oxygen oxidoreductase (deaminating)				0	0	0	0	0	0	0	0	0	0	0	0
IR07969	dATP:pyruvate O2-phosphotransferase (R)	dADP + Phosphoenolpyruvate -> dATP + Pyruvate	S	P	0	0	0	0	0	0	0	0	0	0	0	0
IR00246	L-Aspartate + Oxygen <=> Iminoaspartate + H2O2				0.0020475	0.0020475	0.00204771	0.000171051	0.000171034	0.000171051	0.00273	0.00273	0.00273027	0.0029211	0.0029211	0.00292136
IR06768	Pyridine-2,3-dicarboxylate + 2 H2O + Orthophosphate <=>Iminoaspartate + Glycerone phosphate (R)				0.0020475	0.0020475	0.00204771	0.000171051	0.000171034	0.000171051	0.00273	0.00273	0.00273027	0.0029211	0.0029211	0.00292136
RR00795	L-Proline:NADP+ 5-oxidoreductase				1.05082	1.03328	1.17358	0	-0.0132266	0.00131534	1.40109	1.37764	1.56523	1.49917	1.47658	1.65726
RR01903	L-Glutamate 5-semialdehyde <=> (S)-1-Pyrroline-5-carboxylate + H2O				-1.05082	-1.17358	-1.03328	0	-0.00131534	0.0132266	-1.40109	-1.56523	-1.37764	-1.49917	-1.65726	-1.47658
IR03761	Protocatechuate:oxygen 3,4-oxidoreductase (decyclizing)				0	0	0.00156713	0	0	0.000199798	0	0	0.00209533	0	0	0.00202684
IR02733	Vanillate:oxygen oxidoreductase (demethylating)				0	0	0	0	0	0	0	0	0	0	0	0
RR03757	3-Dehydroshikimate hydro-lyase				0	-0.00255747	0.00156713	0	-0.000263068	0.000199798	0	-0.00341946	0.00209533	0	-0.00329361	0.00202684
IR03632	4-Hydroxybenzoate,NADH:oxygen oxidoreductase (3-hydroxylating)				0	0	0.00255747	0	0	0.000263068	0	0	0.00341946	0	0	0.00329361
IR02477	L-1-Pyrroline-3-hydroxy-5-carboxylate:NAD+ oxidoreductase				0	0	0	0	0	0	0	0	0	0	0	0
RR03830	alpha-D-Ribose 1-phosphate 1,6-phosphomutase				0	0	0	0	0	0	0	0	0	0	0	0
RR03182	4-(phosphonooxy)threonine:NAD oxidoreductase				0	0	0	0	0	0	0	0	0	0	0	0
IR07961	IMP 1,2-hydrolase (decyclizing) (R)				0.358432	0.358432	0.360698	0.0355829	0.0355793	0.0357279	0.477909	0.477909	0.480939	0.511363	0.511363	0.514318
IR02979	(3S)-3-Hydroxyacyl-CoA:NAD+ oxidoreductase				0	0	0	0	0	0	0	0	0	0	0	0
IR02286	N-Acetylmuramoyl-Ala amidohydrolase				0	0	0	0	0	0	0	0	0	0	0	0
RR00540	D-Glucitol:NAD+ 2-oxidoreductase				0	0	0	0	0	0	0	0	0	0	0	0
IR09699	(3R)-3-Hydroxy-cis-hexadec-9-enoyl-[acyl-carrier-protein] hydro-lyase				0.11581	0.11581	0.115821	0.0096749	0.00967393	0.0096749	0.154413	0.154413	0.154429	0.165222	0.165222	0.165237
IR03823	L-Aspartate-4-semialdehyde hydro-lyase (adding pyruvate andcyclizing)	L-Aspartate 4-semialdehyde + Pyruvate -> 2,3-Dihydrodipicolinate +2 H2O		S	0.0207	0.0207	0.027161	0.0221552	0.0221529	0.0223977	0.0276	0.0276	0.0362386	0.029532	0.029532	0.0378527
RR03822	L-Aspartate-4-semialdehyde:NADP+ oxidoreductase (phosphorylating)				-0.0207	-0.0411598	-0.0207	-0.0636961	-0.0639861	-0.0636897	-0.0276	-0.0549557	-0.0276	-0.029532	-0.0558809	-0.029532
RR00987	L-Homoserine:NAD+ oxidoreductase				0	-0.0204598	0	-0.0415409	-0.0418332	-0.0415368	0	-0.0273557	0	0	-0.0263489	0
IR00547	GTP:alpha-D-mannose-1-phosphate guanylyltransferase				0	0	0.0153448	0	0	0.00131534	0	0	0.0205168	0	0	0.0197617
RR01014	D-Mannose 6-phosphate 1,6-phosphomutase				0	0	0	0	0	0	0	0	0	0	0	0
IR03518	(S)-Lactate:ferricytochrome-c 2-oxidoreductase	(S)-Lactate + 2 Ferricytochrome c -> Pyruvate + 2 Ferrocytochrome c		P	0	0	0	0	0	0	0	0	0	0	0	0
RR08939	phosphoglucomutase				-0.13035	-0.130363	-0.13035	-0.0108896	-0.0108896	-0.0108885	-0.1738	-0.173817	-0.1738	-0.185966	-0.185983	-0.185966
RR01292	dTTP:alpha-D-glucose-1-phosphate thymidylyltransferase				0	0	0	0	0	0	0	0	0	0	0	0
RR00146	UTP:alpha-D-glucose-1-phosphate uridylyltransferase				0.01485	0.01485	0.0148515	0.00124059	0.00124046	0.00124059	0.0198	0.0198	0.019802	0.021186	0.021186	0.0211879
IR04311	glycogen phosphorylase				0	0	0.0153448	0	0	0.00131534	0	0	0.0205168	0	0	0.0197617
IR00601	ATP:alpha-D-glucose-1-phosphate adenyltransferase				0.1155	0.1155	0.130845	0.00964902	0.00964806	0.0109634	0.154	0.154	0.174517	0.16478	0.16478	0.184542
RR00464	D-Glucose-6-phosphate ketol-isomerase				-0.13035	-0.145081	-0.13035	-0.0108896	-0.0127455	-0.0108885	-0.1738	-0.193496	-0.1738	0.645452	0.171172	0.666531
RR00511	D-Glucose-6-phosphate:NADP+ 1-oxoreductase				0	0	0.014731	0	0	0.00185695	0	0	0.0196961	0	0	0.0197617
IR03024	2-Phospho-4-(cytidine 5'-diphospho)-2-C-methyl-D-erythritolCMP-lyase (cyclizing)				0	0	0	0	0	0	0	0	0	0	0	0
IR03226	2-C-Methyl-D-erythritol 2,4-cyclodiphosphate + 2 H+ <=>1-Hydroxy-2-methyl-2-butenyl 4-diphosphate + H2O				0	0	0	0	0	0	0	0	0	0	0	0
IR09662	(3R)-3-Hydroxybutanoyl-[acyl-carrier-protein] hydro-lyase				0.240975	0.240975	0.240999	0.0201314	0.0201294	0.0201314	0.3213	0.3213	0.321332	0.343791	0.343791	0.343822
IR02020	2-Amino-4-hydroxy-6-(D-erythro-1,2,3-trihydroxypropyl)-7,8-dihydropteridine glycolaldehyde-lyase				0.0375	0.0375	0.0375038	0.0031328	0.00313249	0.0031328	0.05	0.05	0.050005	0.0535	0.0535	0.0535048
RR00823	Glycolaldehyde:NAD+ oxidoreductase				0.0375	0.0375	0.0375038	0.0031328	0.00313249	0.0031328	0.05	0.05	0.050005	0.0535	0.0535	0.0535048
IR03570	meso-2,6-Diaminoheptanedioate carboxy-lyase				0	0	0.00646098	0.0204259	0.0204238	0.0206685	0	0	0.00863863	0	0	0.0083207
RR00228	L-Lysine racemase				0	0	0.00722109	0	0	0.000244714	0	0	0.00965494	0	0	0.00929961
IR03569	L-Lysine:oxygen 2-oxidoreductase (decarboxylating)				0	0	0.0033178	0	0	0.000167027	0	0	0.00443606	0	0	0.00427279
IR01001	L-Phenylalanine,tetrahydrobiopterin:oxygen oxidoreductase(4-hydroxylating)				0	0	0.0102299	0	0	0.000438446	0	0	0.0136778	0	0	0.0131744
IR00401	L-Phenylalanine carboxy-lyase				0	0	0	0	0	0	0	0	0	0	0	0
IR00394	L-Arogenate hydro-lyase (decarboxylating)				0	0	0.00169712	0	0	0.0114648	0	0	0.00226913	0	0	0.00219574
IR01037	dGTP triphosphohydrolase				0	0	0	0	0	0	0	0	0	0	0	0
IR03797	L-Citrulline:L-aspartate ligase (AMP-forming)				0	0	0.0409195	0.0176063	0.0176046	0.0182622	0	0	0.0547114	0	0	0.0526978
IR01735	2-Amino-4-hydroxy-6-hydroxymethyl-7,8-dihydropteridine-diphosphate:4-aminobenzoate2-amino-4-hydroxydihydropteridine-6-methenyltransferase				0	0	0.00767241	0	0	0.000657669	0	0	0.0102584	0	0	0.00988083
IR09745	Farnesyl diphosphate:Isopentenyl diphosphate farnesyl transferase				0	0	0	0	0	0	0	0	0	0	0	0
IR01460	Phenylacetate:CoA ligase				0	0	0	0	0	0	0	0	0	0	0	0
IR00001	Pyrophosphate phosphohydrolase				2.02125	2.01248	2.06217	0.221492	0.22147	0.222786	2.695	2.68327	2.74971	2.88365	2.87235	2.93634
IR00283	ATP:sulfate adenylyltransferase				0	0	0.00245517	0.0146025	0.0146011	0.0146025	0	0	0.00328268	0	0	0.00316187
IR01834	2-Methyl-4-amino-5-hydroxymethylpyrimidine-diphosphate:4-methyl-5-(2-phosphoethyl)-thiazole2-methyl-4-aminopyridine-5-methenyltransferase				0	0	0	0	0	0	0	0	0	0	0	0
IR01157	dUTP nucleotidohydrolase				0	0	0.00767241	0	0	0.000657669	0	0	0.0102584	0	0	0.00988083
RR04161	ATP:sulfate adenylyltransferase				0	0	0	0	0	0	0	0	0	0	0	0
IR02264	Phosphoribosyl-ATP pyrophosphohydrolase				0	0	0.00226631	0.00563904	0.00563848	0.00578703	0	0	0.00303017	0	0	0.00295502
RR03894	ATP:pantetheine-4'-phosphate adenylyltransferase				4.425e-05	4.425e-05	4.42544e-05	3.6967e-06	3.69633e-06	3.6967e-06	5.9e-05	5.9e-05	5.90059e-05	6.313e-05	6.313e-05	6.31357e-05
RR00827	Propanoate:CoA ligase (AMP-forming)				0	0	0	0	0	0	0	0	0	0	0	0
IR01556	4-Hydroxyphenylacetate:CoA ligase (AMP-forming)				0	0	0	0	0	0	0	0	0	0	0	0
IR08915	Hydroxybenzoate octaprenyltransferase				0	0	0	0	0	0	0	0	0	0	0	0
IR03564	GTP pyrophosphate-lyase (cyclizing)				0	0	0	0	0	0	0	0	0	0	0	0
IR01104	Geranyl-diphosphate:isopentenyl-diphosphate geranyltrans-transferase				0	0	0	0	0	0	0	0	0	0	0	0
RR08976	CDP-Diacylglycerol synthetase (Ecoli)				0.00228375	0.00228375	0.00228398	0.000190787	0.000190768	0.000190787	0.003045	0.003045	0.00304531	0.00325815	0.00325815	0.00325844
IR01409	(R)-Pantoate:beta-alanine ligase (AMP-forming)				4.425e-05	4.425e-05	4.42544e-05	3.6967e-06	3.69633e-06	3.6967e-06	5.9e-05	5.9e-05	5.90059e-05	6.313e-05	6.313e-05	6.31357e-05
IR04295	GTP cyclohydrolase II (25drapp)				7.5e-06	7.5e-06	7.50075e-06	6.2656e-07	6.26497e-07	6.2656e-07	1e-05	1e-05	1.0001e-05	1.07e-05	1.07e-05	1.0701e-05
IR03420	di-trans,poly-cis-Decaprenyl-diphosphate:isopentenyl-diphosphateundecaprenylcistransferase				0	0	0	0	0	0	0	0	0	0	0	0
IR03510	Adenosine 3',5'-bisphosphate 3'(2')-phosphohydrolase				0	0	0.00245517	0.0146025	0.0146011	0.0146025	0	0	0.00328268	0	0	0.00316187
IR04302	phosphoadenylyl-sulfate reductase (thioredoxin)				0	0	0.00245517	0.0146025	0.0146011	0.0146025	0	0	0.00328268	0	0	0.00316187
RR01583	LL-2,6-Diaminoheptanedioate 2-epimerase				0.0207	0.0207	0.027161	0.0221552	0.0221529	0.0223977	0.0276	0.0276	0.0362386	0.029532	0.029532	0.0378527
IR02048	Gallate:oxygen 4,5-oxidoreductase (decyclizing)				0	0	0	0	0	0	0	0	0	0	0	0
IR02047	Gallate:oxygen 3,4-oxidoreductase (decyclizing)				0	0	0	0	0	0	0	0	0	0	0	0
IR00434	L-Tyrosine carboxy-lyase				0	0	0	0	0	0	0	0	0	0	0	0
IR06190	UDP-N-acetylmuramate:NADP+ oxidoreductase (R)				0.0207	0.0207	0.0207021	0.00172931	0.00172913	0.00172931	0.0276	0.0276	0.0276028	0.029532	0.029532	0.0295347
IR04172	L-erythro-4-Hydroxyglutamate:NAD+ oxidoreductase				0	0	0	0	0	0	0	0	0	0	0	0
IR05024	L-Cystathionine Lysteine-lyase (deaminating) (R)				0	0	0	0	0	0	0	0	0	0	0	0
IR01862	O-Succinyl-L-homoserine succinate-lyase (adding cysteine)				0	0	0	0	0	0	0	0	0	0	0	0
IR03583	Inosine 5'-monophosphate phosphohydrolase				0	0	0	0	0	0	0	0	0	0	0	0
IR00559	beta-Aminopropion aldehyde:NAD+ oxidoreductase				0	0	0	0	0	0	0	0	0	0	0	0
IR04165	beta-D-Glucosyl-2-coumarinate glucohydrolase				0	0	0	0	0	0	0	0	0	0	0	0
RR03514	S-Adenosyl-L-homocysteine hydrolase				0	0	0	0	0	0	0	0	0	0	0	0
IR09682	(3R)-3-Hydroxyhexadecanoyl-[acyl-carrier-protein] hydro-lyase				0.073143	0.073143	0.0731503	0.00611046	0.00610985	0.00611046	0.097524	0.097524	0.0975338	0.104351	0.104351	0.10436
IR09666	(3R)-3-Hydroxydecanoyl-[acyl-carrier-protein] hydro-lyase				0.115006	0.115006	0.115018	0.00960779	0.00960684	0.00960779	0.153342	0.153342	0.153357	0.164076	0.164076	0.164091
IR04182	(S)-3-Hydroxyisobutyryl-CoA hydrolase				0	0	0.0122759	0	0	0.000701514	0	0	0.0164134	0	0	0.0158093
RR04090	(S)-Hydroxydecanoyl-CoA hydro-lyase				0	0	0	0	0	0	0	0	0	0	0	0
IR01547	Indole-3-acetaldehyde:NAD+ oxidoreductase				0	0	0	0	0	0	0	0	0	0	0	0
IR00560	N-Carbamoyl-beta-alanine amidohydrolase				0	0	0	0	0	0	0	0	0	0	0	0
IR05143	3-Carboxy-3-hydroxy-4-methylpentanoate3-methyl-2-oxobutanoate-lyase (CoA-acetylating) (R)				0	0	0.0122759	0.0268168	0.0268141	0.0272716	0	0	0.0164134	0	0	0.0158093
IR05519	(S)-3-Hydroxy-3-methylglutaryl-CoA hydro-lyase (R)				0	0	0.0153448	0	0	0.000457509	0	0	0.0205168	0	0	0.0197617
IR09695	(3R)-3-Hydroxy-cis-tetradec-7-enoyl-[acyl-carrier-protein] hydro-lyase				0.125968	0.125968	0.125981	0.0105236	0.0105225	0.0105236	0.167958	0.167958	0.167975	0.179715	0.179715	0.179731
IR04473	Carbonic acid hydro-lyase (R)				0	0	0	0	0	0	0	0	0	0	0	0
IR01689	2-Propyn-1-al:NAD+ oxidoreductase				0	0	0	0	0	0	0	0	0	0	0	0
RR04170	N2-Succinyl-L-glutamate 5-semialdehyde:NAD+ oxidoreductase				0	0	0.0033178	0	0	0.000263068	0	0	0.00443606	0	0	0.00427279
IR04171	N4-Acetylaminobutanal:NAD+ oxidoreductase				0	0	0	0	0	0	0	0	0	0	0	0
RR04086	(S)-3-Hydroxytetradecanoyl-CoA hydro-lyase				0	0	0	0	0	0	0	0	0	0	0	0
RR03016	Undecaprenyl-diphosphate phosphohydrolase				0.0207	0.0207	0.0207021	0.00172931	0.00172913	0.00172931	0.0276	0.0276	0.0276028	0.029532	0.029532	0.0295347
IR02466	2-Hydroxybutane-1,2,3-tricarboxylate hydro-lyase				4.68718	4.58563	4.70839	0	0	0.000701514	6.32298	6.18722	6.35135	5.57252	5.44176	5.59985
RR01573	L-Serine hydro-lyase (adding indoleglycerol-phosphate)				0.0405	0.0405	0.0407994	0.00338342	0.00338309	0.00341153	0.054	0.054	0.0544003	0.05778	0.05778	0.0581665
RR00129	2,5-Dioxopentanoate:NADP+ 5-oxidoreductase				0	-0.00108636	0	0	-8.76893e-05	0	0	-0.00145251	0	0	-0.00139906	0
IR00917	Guanosine ribohydrolase				0	0	0.00511494	0	0	0.000438446	0	0	0.00683892	0	0	0.00658722
IR06719	(2S,3S)-3-Hydroxy-2-methylbutanoyl-CoA hydro-liase (R)				4.68718	4.58563	4.70839	0	0	0.000276913	6.32298	6.18722	6.35135	5.57252	5.44176	5.59985
IR00548	GDPmannose 4,6-hydro-lyase				0	0	0	0	0	0	0	0	0	0	0	0
RR04095	(S)-Hydroxyhexanoyl-CoA hydro-lyase				0	0	0	0	0	0	0	0	0	0	0	0
IR02216	(3R)-beta-Leucine:NAD+ oxidoreductase(deaminating)				0	0	0	0	0	0	0	0	0	0	0	0
IR00776	5,10-Methylenetetrahydrofolate:3-methyl-2-oxobutanoatehydroxymethyltransferase				4.425e-05	4.425e-05	4.42544e-05	3.6967e-06	3.69633e-06	3.6967e-06	5.9e-05	5.9e-05	5.90059e-05	6.313e-05	6.313e-05	6.31357e-05
IR00894	sn-Glycero-3-phosphoethanolamine glycerophosphohydrolase				0	0	0	0	0	0	0	0	0	0	0	0
IR04850	L-Cysteine L-homocysteine-lyase (deaminating) (R)	Hydrogen sulfide + Pyruvate + NH3 -> L-Cysteine + H2O		S	0	0	0.00245517	0.00545477	0.00501578	0.00545477	0	0	0.00328268	0	0	0.00316187
IR09655	(3R)-3-Hydroxyhexanoyl-[acyl-carrier-protein] hydro-lyase				0.240975	0.240975	0.240999	0.0201314	0.0201294	0.0201314	0.3213	0.3213	0.321332	0.343791	0.343791	0.343822
RR02222	2-Isopropylmalate hydro-lyase				0	0	0.0122759	0.0268168	0.0268141	0.0272716	0	0	0.0164134	0	0	0.0158093
IR01570	Xanthosine 5'-phosphate phosphohydrolase				0	0	0.00511494	0	0	0.000438446	0	0	0.00683892	0	0	0.00658722
RR01269	5-Dehydro-4-deoxy-D-glucarate hydro-lyase (decarboxylating)				0	-0.00108636	0	0	-8.76893e-05	0	0	-0.00145251	0	0	-0.00139906	0
IR03879	L-Histidinol-phosphate phosphohydrolase				0	0	0.00226631	0.00563904	0.00563848	0.00578703	0	0	0.00303017	0	0	0.00295502
IR08944	PMDPHT				7.5e-06	7.5e-06	7.50075e-06	6.2656e-07	6.26497e-07	6.2656e-07	1e-05	1e-05	1.0001e-05	1.07e-05	1.07e-05	1.0701e-05
IR09651	(3R)-3-Hydroxymyristoyl-[acyl-carrier-protein] hydro-lyase				0.0835065	0.0835065	0.0835149	0.00697624	0.00697555	0.00697624	0.111342	0.111342	0.111353	0.119136	0.119136	0.119147
IR03708	Adenosine aminohydrolase				0	0	0	0	0	0	0	0	0	0	0	0
IR09688	(3R)-3-Hydroxydecanoyl-[acyl-carrier-protein]-3,4-hydro-lyase				0.125968	0.125969	0.125981	0.0105236	0.0105225	0.0105236	0.167958	0.167958	0.167975	0.179715	0.179715	0.179731
IR06463	Hydrogen selenide:NADP+ oxidoreductase (R)				0	0	0	0	0	0	0	0	0	0	0	0
IR01017	Phosphoenolpyruvate:D-erythrose-4-phosphateC-(1-carboxyvinyl)transferase (phosphate hydrolysing,2-carboxy-2-oxoethyl-forming)	Phosphoenolpyruvate + D-Erythrose 4-phosphate + H2O -> 2-Dehydro-3-deoxy-D-arabino-heptonate 7-phosphate + Orthophosphate	S		0.078	0.078	0.0800347	0.0257516	0.025749	0.0259488	0.104	0.104	0.10672	0.11128	0.11128	0.113915
IR00335	Sarcosine:oxygen oxidoreductase (demethylating)				0	0	0	0	0	0	0	0	0	0	0	0
IR02265	Phosphoribosyl-AMP 1,6-hydrolase				0	0	0.00226631	0.00563904	0.00563848	0.00578703	0	0	0.00303017	0	0	0.00295502
RR00598	5,10-Methylenetetrahydrofolate:glycine hydroxymethyltransferase				-0.752046	-0.789278	-0.748728	-0.0728841	-0.0740461	-0.0713736	-1.00273	-1.0524	-0.998292	-1.07292	-1.12503	-1.06865
RR02322	(S)-3-Hydroxydodecanoyl-CoA hydro-lyase				0	0	0	0	0	0	0	0	0	0	0	0
IR00890	O-Phospho-L-homoserine phospho-lyase (adding water)				0	0	0.0204598	0.0323931	0.0323899	0.0326863	0	0	0.0273557	0	0	0.0263489
IR04297	DHPPDA2				7.5e-06	7.5e-06	7.50075e-06	6.2656e-07	6.26497e-07	6.2656e-07	1e-05	1e-05	1.0001e-05	1.07e-05	1.07e-05	1.0701e-05
IR01277	4-Imidazolone-5-propanoate amidohydrolase				0	0	0.00303108	0	0	0.000148556	0	0	0.00405269	0	0	0.00390354
IR01353	L-Cystine Lysteine-lyase (deaminating)	L-Cystine + H2O -> Pyruvate + NH3 + Thiocysteine		P	0	0	0	0	0	0	0	0	0	0	0	0
RR03664	D-Glucuronolactone lactonohydrolase				0	0	0	0	0	0	0	0	0	0	0	0
IR03586	IMP:NAD+ oxidoreductase				0.208807	0	0.208828	0.0174441	0	0.0174441	0.27841	0	0.278438	0.297899	0	0.297926
IR01832	Coproporphyrinogen:oxygen oxidoreductase(decarboxylating)				0	0	0	0	0	0	0	0	0	0	0	0
RR03886	(S)-3-Hydroxybutanoyl-CoA hydro-lyase				0	-0.00722109	0	0	-0.000244714	0	0	-0.00965494	0	0	-0.00929961	0
IR03716	Thymidylate 5'-phosphohydrolase				0	0	0	0	0	0	0	0	0	0	0	0
RR04085	(S)-3-Hydroxyhexadecanoyl-CoA hydro-lyase				0	0	0	0	0	0	0	0	0	0	0	0
IR00309	CTP aminohydrolase				0	0	0.00767241	0	0	0.000657669	0	0	0.0102584	0	0	0.00988083
IR01734	2-Amino-4-hydroxy-6-hydroxymethyl-7,8-dihydropteridine:4-aminobenzoate2-amino-4-hydroxydihydropteridine-6-methenyltransferase				0.0375	0.0298276	0.0375038	0.0031328	0.00247482	0.0031328	0.05	0.0397416	0.050005	0.0535	0.0436192	0.0535048
RR02085	ATP:selenide, water phosphotransferase				0	0	0	0	0	0	0	0	0	0	0	0
IR01097	4-Aminobutyraldehyde:NAD+ oxidoreductase				0	0	0.00767241	0	0	0.000657669	0	0	0.0102584	0	0	0.00988083
RR00338	Formaldehyde:formaldehyde oxidoreductase				0	0	0	0	0	0	0	0	0	0	0	0
IR00144	UDPglucose:NAD+ oxidoreductase				0	0	0	0	0	0	0	0	0	0	0	0
IR03724	D-Glutamine amidohydrolase				0	0	0	0	0	0	0	0	0	0	0	0
IR03959	(5-Glutamyl)-peptide:amino-acid 5-glutamyltransferase				0	0	0	0	0	0	0	0	0	0	0	0
IR01347	Glutarate-semialdehyde:NAD+ oxidoreductase				0	0	0.0033178	0	0	0.000167027	0	0	0.00443606	0	0	0.00427279
IR01996	D-erythro-1-(Imidazol-4-yl)glycerol 3-phosphate hydro-lyase				0	0	0.00226631	0.00563904	0.00563848	0.00578703	0	0	0.00303017	0	0	0.00295502
IR02690	Adenosyl cobyrinate hexaamide + 1-Aminopropan-2-ol <=>Adenosyl cobinamide				0	0	0	0	0	0	0	0	0	0	0	0
IR01265	5-Aminopentanamide amidohydrolase				0	0	0.0033178	0	0	0.000167027	0	0	0.00443606	0	0	0.00427279
IR01726	4-Carboxymethylbut-3-en-4-olide enol-lactonohydrolase				0	0	0.00156713	0	0	0.000199798	0	0	0.00209533	0	0	0.00202684
IR00623	Cytosine aminohydrolase				0	0	0	0	0	0	0	0	0	0	0	0
IR00544	GDP-D-mannose:NAD+ 6-oxidoreductase				0	0	0	0	0	0	0	0	0	0	0	0
IR00496	Salicylate,NADH:oxygen oxidoreductase (1-hydroxylating,decarboxylating)				0	0	0	0	0	0	0	0	0	0	0	0
IR01114	6-Phospho-D-glucono-1,5-lactone lactonohydrolase				0	0	0.014731	0	0	0.00185695	0	0	0.0196961	0	0	0.0197617
IR09659	(3R)-3-Hydroxyoctanoyl-[acyl-carrier-protein] hydro-lyase				0.240975	0.240975	0.240999	0.0201314	0.0201294	0.0201314	0.3213	0.3213	0.321332	0.343791	0.343791	0.343822
RR03004	D-galactarate hydro-lyase				0	-0.00108636	0	0	-8.76893e-05	0	0	-0.00145251	0	0	-0.00139906	0
IR00328	L-Serine hydro-lyase (deaminating)				0	0	0	0	0	0	0	0	0	0	0	0
IR00777	Guanosine 5'-monophosphate phosphohydrolase				0	0	0.00511494	0	0	0.000438446	0	0	0.00683892	0	0	0.00658722
IR04855	NADH:nitrate oxidoreductase (R)				0	0	0	0	0	0	0	0	0	0	0	0
IR00235	Ureidoglycolate amidohydrolase (decarboxylating)				0	0	0	0	0	0	0	0	0	0	0	0
IR00006	Hydorogen-peroxide:hydrogen-peroxide oxidoreductase				0.119186	0.114071	0.124301	0.00995698	0.00951754	0.010575	0.158915	0.152076	0.165754	0.170039	0.163452	0.176626
IR02630	O-Phospho-4-hydroxy-L-threonine phospho-lyase (adding water)				0	0	0	0	0	0	0	0	0	0	0	0
RR03658	L-Valine:NAD+ oxidoreductase(deaminating)				4.425e-05	-0.0245075	0.0123201	-0.0251877	-0.0251877	-0.0251852	5.9e-05	-0.0327678	0.0164724	6.313e-05	-0.0315555	0.0158725
IR08425	Dihydroneopterin phosphate +H2O -> 2-Amino-4-hydroxy-6-(D-erythro-1,2,3-trihydroxypropyl)-7,8-dihydropteridine + Orthophosphate				0.0375	0.0375	0.0375038	0.0031328	0.00313249	0.0031328	0.05	0.05	0.050005	0.0535	0.0535	0.0535048
RR02327	6-Amino-2-oxohexanoate <=> delta1-Piperideine-2-carboxylate + H2O				0	0	0.00722109	0	0	0.000244714	0	0	0.00965494	0	0	0.00929961
IR03386	cis-2-Methyl-5-isopropylhexa-2,5-dienoyl-CoA hydro-lyase				0	0	0	0	0	0	0	0	0	0	0	0
IR02681	Precorrin 3A + Oxygen <=> Precorrin 3B				0	0	0	0	0	0	0	0	0	0	0	0
RR01103	(S)-Dihydroorotate amidohydrolase				-0.236325	-0.237786	-0.236325	-0.0197429	-0.0198566	-0.0197409	-0.3151	-0.317054	-0.3151	-0.337157	-0.339039	-0.337157
IR01758	L-2-Aminoadipate-6-semialdehyde:NAD+ 6-oxidoreductase				0	0	0.00722109	0	0	0.000244714	0	0	0.00965494	0	0	0.00929961
IR03505	Adenosine 5'-monophosphate phosphohydrolase				0	0	0.00511494	0	0	0.000438446	0	0	0.00683892	0	0	0.00658722
IR02745	Chloroacetaldehyde:NAD+ oxidoreductase				0	0	0	0	0	0	0	0	0	0	0	0
RR02244	3-Isopropylmalate hydro-lyase				0	-0.0122759	0	-0.0268168	-0.0272716	-0.0268141	0	-0.0164134	0	0	-0.0158093	0
RR00362	2-Phospho-D-glucerate hydro-lyase	2-Phospho-D-glycerate -> Phosphoenolpyruvate + H2O	P		-2.64203	-2.6796	-2.61134	1.22148	1.22019	1.22301	-3.72537	-3.77549	-3.68434	-1.90901	-2.0671	-1.86949
IR00296	L-Arginine iminohydrolase				0	0	0.00944297	0	0	0.000657669	0	0	0.0126257	0	0	0.012161
IR00791	Adenosine ribohydrolase				0	0	0.00511494	0	0	0.000438446	0	0	0.00683892	0	0	0.00658722
IR03345	Aldehyde:NAD+ oxidoreductase				0	0	0	0	0	0	0	0	0	0	0	0
IR04028	3alpha,7alpha-Dihydroxy-5beta-cholestan-26-al:NAD+ oxidoreductase				0	0	0	0	0	0	0	0	0	0	0	0
IR00916	Guanine aminohydrolase				0	0	0.00511494	0	0	0.000438446	0	0	0.00683892	0	0	0.00658722
IR04240	DKMPPD				0.02625	0.02625	0.0262526	0.00219296	0.00219274	0.00219296	0.035	0.035	0.0350035	0.03745	0.03745	0.0374534
IR00200	Aminoacetic acid:oxygen oxidoreductase (deaminating)				0	0	0.00629531	0	0	0.00123797	0	0	0.00841713	0	0	0.00810735
IR01474	Deoxyadenosine aminohydrolase				0	0	0	0	0	0	0	0	0	0	0	0
IR00329	Hydorogen-peroxide:hydrogen-peroxide oxidoreductase				0	0	0	0	0	0	0	0	0	0	0	0
RR00529	Hydrogen-sulfide:NADP+ oxidoreductase				0	-0.00245517	0	-0.0146025	-0.0146025	-0.0146011	0	-0.00328268	0	0	-0.00316187	0
IR02023	1-(2-Carboxyphenylamino)-1-deoxy-D-ribulose-5-phosphatecarboxy-lyase(cyclizing)				0.0405	0.0405	0.0407994	0.00338342	0.00338309	0.00341153	0.054	0.054	0.0544003	0.05778	0.05778	0.0581665
IR04167	Formamidopyrimidine nucleoside triphosphate 7,8-8,9-dihydrolase				0	0	0.0375038	0	0	0.0031328	0	0	0.050005	0	0	0.0535048
IR03387	trans-2-Methyl-5-isopropylhexa-2,5-dienoyl-CoA hydro-lyase				0	0	0	0	0	0	0	0	0	0	0	0
IR01181	Xanthosine ribohydrolase				0	0	0.00511494	0	0	0.000438446	0	0	0.00683892	0	0	0.00658722
IR00138	Glutathione:hydrogen-peroxide oxidoreductase				0	0	0.0102299	0	0	0.000876893	0	0	0.0136778	0	0	0.0131744
RR00853	5-Methylcytosine aminohydrolase				0	0	0	0	0	0	0	0	0	0	0	0
IR03559	GTP 7,8-8,9-dihydrolase				0	0	0.0375038	0	0	0.0031328	0	0	0.050005	0	0	0.0535048
IR03994	Imidazole acetaldehyde:NAD+ oxidoreductase				0	0	0	0	0	0	0	0	0	0	0	0
RR00708	L-Leucine:NAD+ oxidoreductase(deaminating)				0	-0.0122759	0.0153448	-0.0268168	-0.0268168	-0.0268141	0	-0.0164134	0.0205168	0	-0.0158093	0.0197617
IR02415	N1-(5-Phospho-D-ribosyl)-AMP 1,6-hydrolase				0	0	0	0	0	0	0	0	0	0	0	0
IR00973	D-Glyceraldehyde:NAD+ oxidoreductase				0	0	0.0153448	0	0	0.00131534	0	0	0	0	0	0
IR01705	D-Glucuronolactone:NAD+ oxidoreductase				0	0	0	0	0	0	0	0	0	0	0	0
IR04162	Selenocystathionine Lysteine-lyase (deaminating)				0	0	0	0	0	0	0	0	0	0	0	0
IR05211	4-Fumarylacetoacetate fumarylhydrola (R)				0	0	0.00183222	0	0	0.000112342	0	0	0.00244976	0	0	0.0023596
IR03227	1-Hydroxy-2-methyl-2-butenyl 4-diphosphate + 2 H+ <=>Isopentenyl diphosphate + H2O				0	0	0	0	0	0	0	0	0	0	0	0
RR02467	(2S,3R)-3-Hydroxybutane-1,2,3-tricarboxylate hydro-lyase				-4.68718	-4.70839	-4.58563	0	-0.000701514	0	-6.32298	-6.35135	-6.18722	-5.57252	-5.59985	-5.44176
IR09686	(3R)-3-Hydroxyoctadecanoyl-[acyl-carrier-protein] hydro-lyase				0	0	0	0	0	0	0	0	0	0	0	0
IR02606	2-octaprenyl-6-methoxyphenol hydroxylase				0	0	0	0	0	0	0	0	0	0	0	0
IR04298	riboflavin synthase				1.5e-05	1.5e-05	1.50015e-05	1.25312e-06	1.25299e-06	1.25312e-06	2e-05	2e-05	2.0002e-05	2.14e-05	2.14e-05	2.14019e-05
IR01582	N-Succinyl-LL-2,6-diaminoheptanedioate amidohydrolase				0.0207	0.0207	0.027161	0.0221552	0.0221529	0.0223977	0.0276	0.0276	0.0362386	0.029532	0.029532	0.0378527
RR01071	Isocitrate hydro-lyase				-4.10332	-4.12018	-4.01237	-0.608855	-0.610447	-0.607774	-5.41526	-5.4378	-5.29369	-5.48533	-5.50704	-5.32919
RR01594	D-Glucarate hydro-lyase				0	-0.00108636	0	0	-8.76893e-05	0	0	-0.00145251	0	0	-0.00139906	0
IR00961	S-(2-Hydroxyacyl)glutathione hydrolase				0	0	0	0	0	0	0	0	0	0	0	0
RR03900	3-Hydroxypropionyl-CoA hydro-lyase				0	0	0	0	0	0	0	0	0	0	0	0
IR02603	2-Hexaprenyl-3-methyl-6-methoxy-1,4-benzoquinone + Oxygen +NADPH <=>2-Hexaprenyl-3-methyl-5-hydroxy-6-methoxy-1,4-benzoquinone +NADP+ + H2O				0	0	0	0	0	0	0	0	0	0	0	0
IR02407	5'-Phosphoribosylglycinamide + 5,10-Methenyltetrahydrofolate +H2O <=> 5'-Phosphoribosyl-N-formylglycinamide + Tetrahydrofolate				0	0	0.727554	0	0	0.0678586	0	0	0.970126	0	0	1.03597
IR03504	AMP phosphoribohydrolase				0	0	0.00767241	0	0	0.000657669	0	0	0.0102584	0	0	0.00988083
IR03520	ATP:pyruvate,water phosphotransferase	ATP + Pyruvate + H2O -> AMP + Phosphoenolpyruvate + Orthophosphate	P	S	2.92623	2.89554	2.96948	0	0	0.00131534	4.00297	3.96194	4.06069	2.20604	2.16652	2.36414
RR00643	1-Aminocyclopropane-1-carboxylate endolyase (deaminating)				0	0	0	0	0	0	0	0	0	0	0	0
IR00455	D-Fructose-1,6-bisphosphate 1-phosphohydrolase				0.69893	0.69893	0.704044	0.0685606	0.0685538	0.0692115	0.931906	0.931906	0.938745	0	0	0.158093
IR02475	(R)-2,3-Dihydroxy-3-methylbutanoate hydro-lyase				0	0	0.0245517	0.0520082	0.052003	0.0527045	0	0	0.0328268	0	0	0.0316187
IR00806	N-Ribosylnicotinamide ribohydrolase				0	0	0	0	0	0	0	0	0	0	0	0
IR03651	Methylthioadenosine methylthioribohydrolase				0.02625	0.02625	0.0262526	0.00219296	0.00219274	0.00219296	0.035	0.035	0.0350035	0.03745	0.03745	0.0374534
RR02299	3-Hydroxyisopentyl-CoA hydro-lyase				0	0	0	0	0	0	0	0	0	0	0	0
IR04157	5-Hydroxyindoleacetaldehyde:NAD+ oxidoreductase				0	0	0	0	0	0	0	0	0	0	0	0
IR03809	2'-Deoxyguanosine 5'-monophosphate phosphohydrolase				0	0	0	0	0	0	0	0	0	0	0	0
IR00414	Succinate-semialdehyde:NADP+ oxidoreductase				0	0	0.0153448	0	0	0.00131534	0	0	0.0205168	0	0	0.0197617
IR03694	D-Altronate hydro-lyase				0	0	0	0	0	0	0	0	0	0	0	0
IR04238	MDRPD				0.02625	0.02625	0.0262526	0.00219296	0.00219274	0.00219296	0.035	0.035	0.0350035	0.03745	0.03745	0.0374534
IR03486	dTDPglucose <=> 4,6-Dideoxy-4-oxo-dTDP-D-glucose + H2O				0	0	0	0	0	0	0	0	0	0	0	0
IR03961	(S)-Methylmalonate semialdehyde:NAD+ oxidoreductase				0	0	0	0	0	0	0	0	0	0	0	0
IR02357	(S)-3-Hydroxyisobutyryl-CoA hydro-lyase				0	0	0.0122759	0	0	0.000701514	0	0	0.0164134	0	0	0.0158093
IR03020	1-Hydroxy-2-naphthoate + NADH + H+ + Oxygen <=>Naphthalene-1,2-diol + CO2 + NAD+ + H2O				0	0	0	0	0	0	0	0	0	0	0	0
RR00645	O-Succinyl-L-homoserine succinate-lyase (adding cysteine)				0	0	0	0	0	0	0	0	0	0	0	0
IR03610	L-Histidinol:NAD+ oxidoreductase				0	0	0.00226631	0.00563904	0.00563848	0.00578703	0	0	0.00303017	0	0	0.00295502
IR02225	(5-Glutamyl)-peptide:amino-acid 5-glutamyltransferase				0	0	0	0	0	0	0	0	0	0	0	0
IR00141	Pyridoxamine-5'-phosphate:oxygen oxidoreductase (deaminating)				0	0	0	0	0	0	0	0	0	0	0	0
IR00909	2'-Deoxycytidine 5'-monophosphate phosphohydrolase				0	0	0	0	0	0	0	0	0	0	0	0
IR01159	dUMP + H2O <=> Deoxyuridine + Orthophosphate				0	0	0	0	0	0	0	0	0	0	0	0
IR00028	5-Aminolevulinate hydro-lyase(adding 5-aminolevulinate andcyclizing)				0	0	0	0	0	0	0	0	0	0	0	0
IR00614	Uridine 5'-monophosphate phosphohydrolase				0	0	0	0	0	0	0	0	0	0	0	0
IR01115	6-Phospho-D-gluconate hydro-lyase				0	0	0.00511494	0	0	0.000657669	0	0	0.00683892	0	0	0.0105396
RR00818	Citrate hydro-lyase				4.10332	4.01237	4.12018	0.608855	0.607774	0.610447	5.41526	5.29369	5.4378	5.48533	5.32919	5.50704
IR00267	Cytidine-5'-monophosphate phosphohydrolase				0	0	0	0	0	0	0	0	0	0	0	0
IR04366	NTRIR2x				0	0	0	0	0	0	0	0	0	0	0	0
RR01016	D-Erythrose 4-phosphate + NAD+ + H2O <=> 4-Phospho-D-erythronate +NADH + H+				0	0	0	0	0	0	0	0	0	0	0	0
IR02494	UDP-2,3-bis(3-hydroxytetradecanoyl)glucosamine diphosphatase				0.0063	0.0063	0.00630063	0.00052631	0.000526258	0.00052631	0.0084	0.0084	0.00840084	0.008988	0.008988	0.00898881
IR01879	4-Trimethylammoniobutanal:NAD+ oxidoreductase				0	0	0	0	0	0	0	0	0	0	0	0
IR09624	Dodecanoyl-[acyl-carrier-protein]:malonyl-[acyl-carrier-protein] C-acyltransferase				0.108706	0	0.108717	0	0	0.00908148	0.144942	0	0.144957	0.155088	0	0.155102
IR09653	(3R)-3-Hydroxytetradecanoyl-[acyl-carrier-protein]:NADP+ oxidoreductase				0.108706	0	0.108717	0	0	0.00908148	0.144942	0	0.144957	0.155088	0	0.155102
IR00241	(S)-2-Hydroxy-acid:oxygen 2-oxidoreductase				0	0	0.0102299	0	0	0.000876893	0	0	0.0136778	0	0	0.0131744
RR00417	Glycolate:NAD+ oxidoreductase				0.0375	0.0272701	0.0375038	0.0031328	0.00225559	0.0031328	0.05	0.0363222	0.050005	0.0535	0.0403256	0.0535048
RR01452	(R)-S-Lactoylglutathione methylglyoxal-lyase (isomerizing)				0	0	0	0	0	0	0	0	0	0	0	0
RR00685	D-Glyceraldehyde-3-phosphate:NAD+ oxidoreductase(phosphorylating)				-1.60862	-1.62397	-1.60862	1.31787	1.31657	1.31789	-2.34749	-2.35433	-2.3475	-0.43468	-0.592774	-0.43468
RR03001	2-dehydro-3-deoxy-D-gluconate-6-phosphateD-glyceraldehyde-3-phosphate-lyase	2-Dehydro-3-deoxy-6-phospho-D-gluconate -> (2R)-2-Hydroxy-3-(phosphonooxy)-propanal + Pyruvate		P	0	0	0.00511494	0	0	0.000657669	0	0	0.00683892	0	0	0.0105396
RR00690	D-Fructose-1,6-bisphosphate D-glyceraldehyde-3-phosphate-lyase				-0.62293	-0.638274	-0.62293	0.681439	0.680131	0.681446	-0.931906	-0.938745	-0.931906	0	-0.158093	0
RR03769	Sedoheptulose-7-phosphate:D-glyceraldehyde-3-phosphateglycolaldehyde transferase				0.19939	0.194479	0.200145	0.0121252	0.011505	0.0121735	0.265853	0.259288	0.266863	0.201602	0.0435088	0.212142
RR00652	D-Glyceraldehyde-3-phosphate ketol-isomerase				0.748802	0.748802	0.753917	-0.670924	-0.670932	-0.670274	1.09974	1.09974	1.10657	0.179578	0.179578	0.337671
RR00689	Sedoheptulose-7-phosphate:D-glyceraldehyde-3-phosphateglycolaldehyde transferase				0.29629	0.291379	0.297646	0.0394557	0.0388328	0.039585	0.395053	0.388488	0.396867	0.339846	0.181753	0.350386
RR01300	Indole hydro-lyase (adding indoleglycerol-phosphate)				0	0	0	0	0	0	0	0	0	0	0	0
IR03023	1-Deoxy-D-xylulose-5-phosphate pyruvate-lyase (carboxylating)	Pyruvate + (2R)-2-Hydroxy-3-(phosphonooxy)-propanal -> 1-Deoxy-D-xylulose 5-phosphate + CO2		S	0	0	0	0	0	0	0	0	0	0	0	0
RR01018	Sedoheptulose-7-phosphate:D-glyceraldehyde-3-phosphateglyceronetransferase				-0.21829	-0.219045	-0.213379	-0.0137041	-0.0137522	-0.0130837	-0.291053	-0.292063	-0.284488	-0.228566	-0.239106	-0.0704728
IR01870	formamidopyrimidine nucleoside triphosphate 7,8-8,9-dihydrolase				1.46615	1.35929	1.48736	0.806931	0.805685	0.989003	1.82561	1.68276	1.85398	2.83747	2.68036	2.8648
RR01487	Acetyl-CoA:dihydrolipoamide S-acetyltransferase				-1.46615	-1.48736	-1.35929	-0.806931	-0.989003	-0.805685	-1.82561	-1.85398	-1.68276	-2.83747	-2.8648	-2.68036
IR00832	(S)-3-Hydroxy-3-methylglutaryl-CoA acetoacetate-lyase				0	0	0.0153448	0	0	0.000457509	0	0	0.0205168	0	0	0.0197617
RR00131	Isocitrate:NADP+ oxidoreductase (decarboxylating)				4.10332	4.01237	4.12018	0.608855	0.427129	0.610447	5.41526	5.29369	5.4378	5.48533	5.32919	5.50704
IR00244	Isocitrate glyoxylate-lyase				0	0	0.0175369	0	0	0.181815	0	0	0.0234477	0	0	0.0225848
IR09658	Octanoyl-[acyl-carrier protein]:malonyl-CoA C-acyltransferase(decarboxylating, oxoacyl- and enoyl-reducing and thioester-hydrolysing)				0.240975	0.240975	0.240999	0.0201314	0.0201294	0.0201314	0.3213	0.3213	0.321332	0.343791	0.343791	0.343822
RR04371	AIRC3				0	0	0	0	0	0	0	0	0	0	0	0
IR02605	2-Octaprenyl-6-hydroxyphenol + S-Adenosyl-L-methionine <=>2-Octaprenyl-6-methoxyphenol + S-Adenosyl-L-homocysteine				0	0	0	0	0	0	0	0	0	0	0	0
IR00935	4-Methyl-2-oxopentanoate:lipoamide oxidoreductase(decarboxylatingand acceptor-2-methylpropanoylating)				0	0	0	0	0	0	0	0	0	0	0	0
IR01088	2-Oxoadipate:lipoamde 2-oxidoreductase(decarboxylating andacceptor-succinylating)				0	0	0.00722109	0	0	0.000244714	0	0	0.00965494	0	0	0.00929961
RR00931	Dihydrolipoamide:NAD+ oxidoreductase				6.13458	6.02765	6.19824	1.34445	1.34227	1.34762	7.99436	7.85156	8.07947	9.12904	8.81578	9.21101
RR04093	Hexanoyl-CoA:acetyl-CoA C-acyltransferase				0	0	0	0	0	0	0	0	0	0	0	0
RR02157	Octanoyl-CoA:acetyl-CoA C-acyltransferase				0	0	0	0	0	0	0	0	0	0	0	0
RR00989	Homoserine O-acetyltransferase				0	0	0.00120944	0.00914777	0.00914686	0.00914777	0	0	0.00161708	0	0	0.00155757
IR00325	L-Serine + Acetyl-CoA <=> O-Acetyl-L-serine + CoA				0	0	0.00149706	0	0	0.000438446	0	0	0.00200163	0	0	0.00192797
RR09715	Lauroyl-CoA:acetyl-CoA C-acyltransferase				0	0	0	0	0	0	0	0	0	0	0	0
RR04088	Decanoyl-CoA:acetyl-CoA C-acyltransferase				0	0	0	0	0	0	0	0	0	0	0	0
IR03527	Pyruvate:NAD+ 2-oxidoreductase (CoA-acetylating)	Pyruvate + CoA + NAD+ -> Acetyl-CoA + CO2 + NADH		S	0	0	0	0	0	0	0	0	0	0	0	0
RR03546	Acetyl-CoA:orthophosphate acetyltransferase				0	0	0	0	0	0	0	0	0	0	0	0
IR00406	3-Oxopropanoate:NAD+ oxidoreductase (decarboxylating,CoA-acetylating)				0	0	0.122759	0	0	0.00131534	0	0	0.164134	0	0	0.158093
RR03551	Acetyl-CoA:acetyl-CoA C-acetyltransferase				0.240975	0.22563	0.240999	0.0201314	0.018814	0.0201314	0.3213	0.300783	0.321332	0.343791	0.324029	0.343822
RR03549	Acetyl adenylate:CoA ligase (AMP-forming)				0.0126	0.0126	0.0202724	0.0102004	0.0101994	0.010857	0.0168	0.0168	0.0270584	0.017976	0.017976	0.0278568
IR04322	ACOATA				0	0	0.0153448	0	0	0.00131534	0	0	0.0205168	0	0	0.0197617
RR00082	NADPH:oxidized-glutathione oxidoreductase				0	-0.0102299	0	0	-0.000876893	0	0	-0.0136778	0	0	-0.0131744	0
IR06958	5-Hydroxykynurenamine decarboxy-lyase (R)				0	0	0	0	0	0	0	0	0	0	0	0
RR02474	(R)-2,3-Dihydroxy-3-methylbutanoate:NADP+ oxidoreductase(isomerizing)				0	-0.0245517	0	-0.0520082	-0.0527045	-0.052003	0	-0.0328268	0	0	-0.0316187	0
RR00405	(R)-Lactate:NAD+ oxidoreductase	(R)-Lactate + NAD+ -> Pyruvate + NADH + H+		P	0	-0.00168162	0	0	-0.000144147	0	0	-0.00224841	0	0	-0.00216566	0
IR02552	3alpha,7alpha,26-Trihydroxy-5beta-cholestane + NAD+ <=>3alpha,7alpha-Dihydroxy-5beta-cholestan-26-al + NADH				0	0	0	0	0	0	0	0	0	0	0	0
IR06374	5-Amino-6-(5-phosphoribitylamino)uracil:NADP+ 1'-oxidoreductase (R)				7.5e-06	7.5e-06	7.50075e-06	6.2656e-07	6.26497e-07	6.2656e-07	1e-05	1e-05	1.0001e-05	1.07e-05	1.07e-05	1.0701e-05
IR09746	D-Lysine:2-oxoglutarate aminotransferase				0	0	0.00722109	0	0	0.000244714	0	0	0.00965494	0	0	0.00929961
IR04362	G3PD5				0	0	0.0175369	0	0	0.00150324	0	0	0.0234477	0	0	0.0225848
IR04363	NADH5				0	0	0.0175369	0	0	0.00150324	0	0	0.0234477	0	0	0.0225848
RR01486	D-Fructose 1-phosphate D-glyceraldehyde-3-phosphate-lyase				0	0	0.0153448	0	0	0.00131534	0	0	0	0	0	0
IR09621	Hexanoyl-[acyl-carrier protein]:oxoacyl- and enoyl-reducing and thioester-hydrolysing)				0.240975	0.240975	0.240999	0.0201314	0.0201294	0.0201314	0.3213	0.3213	0.321332	0.343791	0.343791	0.343822
IR07064	Cobamide coenzyme + GMP <=> Adenosine-GDP-cobinamide +alpha-Ribazole (R)				0	0	0	0	0	0	0	0	0	0	0	0
IR09645	(3R)-3-Hydroxydecanoyl-[acyl-carrier-protein]:NADP+ oxidoreductase				0.240975	0.240975	0.240999	0.0201314	0.0201294	0.0201314	0.3213	0.3213	0.321332	0.343791	0.343791	0.343822
IR09650	Octanoyl-[acyl-carrier protein]:malonyl-[acyl-carrier-protein] C-acyltransferase (decarboxylating)				0.240975	0.240975	0.240999	0.0201314	0.0201294	0.0201314	0.3213	0.3213	0.321332	0.343791	0.343791	0.343822
RR09712	(S)-3-Hydroxytetradecanoyl-CoA:NAD+ oxidoreductase				0	0	0	0	0	0	0	0	0	0	0	0
RR03636	4-Hydroxybenzoate + Pyruvate <=> Chorismate	4-Hydroxybenzoate + Pyruvate -> Chorismate		S	0	-0.00255747	0	0	-0.000263068	0	0	-0.00341946	0	0	-0.00329361	0
IR03538	L-serine ammonia-lyase	L-Serine -> Pyruvate + NH3		P	0	0	0.00767241	0	0	0.00131534	0	0	0.0102584	0	0	0.00988083
RR02311	(2-Aminoethyl)phosphonate:pyruvate aminotransferase	(2-Aminoethyl)phosphonate + Pyruvate -> Phosphonoacetaldehyde +L-Alanine		S	0	0	0	0	0	0	0	0	0	0	0	0
IR02961	4-amino-4-deoxychorismate pyruvate-lyase	4-amino-4-deoxychorismate -> 4-Aminobenzoate + Pyruvate		P	0.0375	0.0375	0.0375038	0.0031328	0.00313249	0.0031328	0.05	0.05	0.050005	0.0535	0.0535	0.0535048
IR05416	dATP:pyruvate O2-phosphotransferase (R)	dGDP + Phosphoenolpyruvate -> dGTP + Pyruvate	S	P	0	0	0	0	0	0	0	0	0	0	0	0
RR00220	(2S,3R)-3-Hydroxybutane-1,2,3-tricarboxylate pyruvate-lyase	(2S,3R)-3-Hydroxybutane-1,2,3-tricarboxylate -> Pyruvate +Succinate		P	4.68718	4.58563	4.70839	0	0	0.000701514	6.32298	6.18722	6.35135	5.57252	5.44176	5.59985
RR02333	L-Alanine:3-oxopropanoate aminotransferase	L-Alanine + (S)-Methylmalonate semialdehyde -> Pyruvate +L-3-Amino-isobutanoate		P	0	0	0	0	0	0	0	0	0	0	0	0
IR04387	2-(alpha-Hydroxyethyl)thiamine diphosphate pyruvate-lyase(carboxylating) (R)	Thiamin diphosphate + Pyruvate -> 2-(alpha-Hydroxyethyl)thiamine diphosphate + CO2		S	1.46615	1.35929	1.48736	0.876233	0.87498	1.0583	1.82561	1.68276	1.85398	2.83747	2.68036	2.8648
IR08432	(S)-2-Acetolactate pyruvate-lyase (carboxylating) (R)	2-(alpha-Hydroxyethyl)thiamine diphosphate + Pyruvate -> (S)-2-Acetolactate + Thiamin diphosphate		S	0	0	0.0245517	0.0520082	0.052003	0.0527045	0	0	0.0328268	0	0	0.0316187
IR08488	dTDP-6-deoxy-L-mannose:NADP+ 4-oxidoreductase (R)				0	0	0	0	0	0	0	0	0	0	0	0
RR01605	dTDP-4-dehydro-6-deoxy-D-glucose 3,5-epimerase				0	0	0	0	0	0	0	0	0	0	0	0
IR06714	2,3,4,5-Tetrahydrodipicolinate:NADP+ oxidoreductase (R)				0.0207	0.0207	0.027161	0.0221552	0.0221529	0.0223977	0.0276	0.0276	0.0362386	0.029532	0.029532	0.0378527
IR09694	(3R)-3-Hydroxy-cis-tetradec-7-enoyl-[acyl-carrier-protein]:NADP+ oxidoreductase				0.125968	0.125968	0.125981	0.0105236	0.0105225	0.0105236	0.167958	0.167958	0.167975	0.179715	0.179715	0.179731
IR09693	cis-5-dodecenoyl-[acyl-carrier protein]:malonyl-[acyl-carrier-protein] C-acyltransferase				0.125968	0.125969	0.125981	0.0105236	0.0105225	0.0105236	0.167958	0.167958	0.167975	0.179715	0.179715	0.179731
RR00519	sn-Glycerol-3-phosphate:NADP+ 2-oxidoreductase				-0.123825	-0.141362	-0.123825	-0.0103445	-0.0118467	-0.0103435	-0.1651	-0.188548	-0.1651	-0.176657	-0.199242	-0.176657
IR09697	cis-7-tetradecenoyl-[acyl-carrier protein]:malonyl-[acyl-carrier-protein] C-acyltransferase				0.11581	0.11581	0.115821	0.0096749	0.00967393	0.0096749	0.154413	0.154413	0.154429	0.165222	0.165222	0.165237
IR09696	trans,cis-tetradec-2,7-dienoyl-acp 2-reductase				0.125968	0.125969	0.125981	0.0105236	0.0105225	0.0105236	0.167958	0.167958	0.167975	0.179715	0.179715	0.179731
IR09620	Hexanoyl-[acyl-carrier protein]:malonyl-[acyl-carrier-protein] C-acyltransferase				0.240975	0.240975	0.240999	0.0201314	0.0201294	0.0201314	0.3213	0.3213	0.321332	0.343791	0.343791	0.343822
RR02464	5-Methylthio-5-deoxy-D-ribose-1-phosphate ketol-isomerase				0.02625	0.02625	0.0262526	0.00219296	0.00219274	0.00219296	0.035	0.035	0.0350035	0.03745	0.03745	0.0374534
RR00833	(R)-3-Hydroxybutanoate:NAD+ oxidoreductase				0	0	0	0	0	0	0	0	0	0	0	0
IR01443	Homogentisate:oxygen 1,2-oxidoreductase (decyclizing)				0	0	0.00183222	0	0	0.000112342	0	0	0.00244976	0	0	0.0023596
IR01804	4-Maleylacetoacetate cis-trans-isomerase				0	0	0.00183222	0	0	0.000112342	0	0	0.00244976	0	0	0.0023596
IR09375	3,4 Dihydroxy-2-butanone-4-phosphate synthase				1.5e-05	1.5e-05	1.50015e-05	1.25312e-06	1.25299e-06	1.25312e-06	2e-05	2e-05	2.0002e-05	2.14e-05	2.14e-05	2.14019e-05
RR04183	3-Hydroxy-2-methylpropanoate:NAD+ oxidoreductase				0	0	0.0122759	0	0	0.000701514	0	0	0.0164134	0	0	0.0158093
IR04164	3-Octaprenyl-4-hydroxybenzoate <=> 2-Octaprenylphenol + CO2				0	0	0	0	0	0	0	0	0	0	0	0
IR03821	D-Galacturonate ketol-isomerase				0	0	0	0	0	0	0	0	0	0	0	0
IR05850	D-Altronate:NAD+ 3-oxidoreductase (R)				0	0	0	0	0	0	0	0	0	0	0	0
RR03164	Cobalt-precorrin 8 <=> Cobyrinate				0	0	0	0	0	0	0	0	0	0	0	0
IR09680	Tetradecanoyl-[acyl-carrier-protein]:malonyl-[acyl-carrier-protein] C-acyltransferase				0.073143	0.073143	0.0731503	0.00611046	0.00610985	0.00611046	0.097524	0.097524	0.0975338	0.104351	0.104351	0.10436
IR09681	(3R)-3-Hydroxyhexadecanoyl-[acyl-carrier-protein]:NADP+ oxidoreductase				0.073143	0.073143	0.0731503	0.00611046	0.00610985	0.00611046	0.097524	0.097524	0.0975338	0.104351	0.104351	0.10436
IR02208	S-Adenosyl-L-methionine:precorrin-4 C20-methyltransferase				0	0	0	0	0	0	0	0	0	0	0	0
IR04287	uroporphyrinogen methyltransferase				0	0	0	0	0	0	0	0	0	0	0	0
IR04289	S-adenosylmethione:2-demethylmenaquinone methyltransferase				0	0	0	0	0	0	0	0	0	0	0	0
RR03160	cobalt-precorrin-4 methyltransferase				0	0	0	0	0	0	0	0	0	0	0	0
RR03159	Cobalt-precorrin 3 + S-Adenosyl-L-methionine <=>Cobalt-precorrin 4 + S-Adenosyl-L-homocysteine				0	0	0	0	0	0	0	0	0	0	0	0
IR02607	UDP-L-rhamnose:flavonol-3-O-D-glucoside L-rhamnosyltransferase				0	0	0	0	0	0	0	0	0	0	0	0
IR01815	S-Adenosyl-L-methionine:uroporphyrin-III C-methyltransferase				0	0	0	0	0	0	0	0	0	0	0	0
RR04087	(S)-3-Hydroxydodecanoyl-CoA:NAD+ oxidoreductase				0	0	0	0	0	0	0	0	0	0	0	0
IR08155	4-Methyl-2-oxopentanoate + CO2 <=>3-Carboxy-4-methyl-2-oxopentanoate (R)				0	0	0.0122759	0.0268168	0.0268141	0.0272716	0	0	0.0164134	0	0	0.0158093
RR02468	3-Isopropylmalate:NAD+ oxidoreductase				0	0	0.0122759	0.0268168	0.0268141	0.0272716	0	0	0.0164134	0	0	0.0158093
IR04931	L-Cysteine:2-oxoglutarate aminotransferase (R)				0	0	0	0	0	0	0	0	0	0	0	0
IR05641	(S)-4-Amino-5-oxopentanoate 4,5-aminomutase (R)				0	0	0	0	0	0	0	0	0	0	0	0
RR00448	Ethanol:NAD+ oxidoreductase				0	-30.8158	0	0	-2.95991	0	0	-40.8823	0	0	-41.5351	0
RR03255	L-Allothreonine acetaldehyde-lyase				0	0	0	0	0	0	0	0	0	0	0	0
RR00446	L-Threonine acetaldehyde-lyase				0	0	0.0066356	0	0	0.000296414	0	0	0.00887211	0	0	0.00854559
IR00444	Ethanolamine ammonia-lyase				0	0	0	0	0	0	0	0	0	0	0	0
IR08937	ethanolamine phosphotransferase				0.000252	0.000252	0.000252025	2.10524e-05	2.10503e-05	2.10524e-05	0.000336	0.000336	0.000336034	0.00035952	0.00035952	0.000359553
RR01489	Glutaryl-CoA:dihydrolipoamide S-succinyltransferase				0	-0.00722109	0	0	-0.000244714	0	0	-0.00965494	0	0	-0.00929961	0
RR01720	dTDPglucose 4-epimerase				0	0	0	0	0	0	0	0	0	0	0	0
IR02774	Taurine, 2-oxoglutarate:O2 oxidoreductase (sulfite-forming)				0	0	0	0	0	0	0	0	0	0	0	0
IR03560	ATP:GTP 3'-pyrophosphotransferase				0	0	0.00511494	0	0	0.000438446	0	0	0.00683892	0	0	0.00658722
IR00048	6,7-Dimethyl-8-(1-D-ribityl)lumazine:6,7-dimethyl-8-(1-D-ribityl)lumazine 2,3-butanediyltransferase				7.5e-06	7.5e-06	7.50075e-06	6.2656e-07	6.26497e-07	6.2656e-07	1e-05	1e-05	1.0001e-05	1.07e-05	1.07e-05	1.0701e-05
IR04056	(S)-2-Aceto-2-hydroxybutanoate pyruvate-lyase (carboxylating)				0	0	0.00491034	0.0172931	0.0172913	0.0175682	0	0	0.00656536	0	0	0.00632373
IR04318	dodecanoyl-[acyl-carrier-protein]:malonyl-[acyl-carrier-protein] C-acyltransferase (decarboxylating)				0	0	0.108717	0.00908148	0	0.00908148	0	0	0.144957	0	0	0.155102
RR04316	MCOATA				1.48912	1.48912	1.50446	0.124403	0.12439	0.125706	1.98549	1.98549	2.006	2.12447	2.12447	2.14423
IR09689	cis-3-Decenoyl-[acyl-carrier protein]:malonyl-[acyl-carrier-protein] C-acyltransferase				0.125968	0.125969	0.125981	0.0105236	0.0105225	0.0105236	0.167958	0.167958	0.167975	0.179715	0.179715	0.179731
IR09684	Hexadecanoyl-[acyl-carrier-protein]:malonyl-[acyl-carrier-protein] C-acyltransferase				0	0	0	0	0	0	0	0	0	0	0	0
IR03031	Sedoheptulose 7-phosphate <=> D-Glycero-D-manno-heptose 7-phosphate				0.0189	0.0189	0.0189019	0.00157893	0.00157877	0.00157893	0.0252	0.0252	0.0252025	0.026964	0.026964	0.0269664
RR00772	glycine synthase				-0.0428857	-0.0460334	-0.00565407	0.00647449	0.0049706	0.00764304	-0.057181	-0.0613896	-0.00751194	-0.0611837	-0.0652373	-0.00906896
IR06257	5,10-Methylenetetrahydrofolate:glycine hydroxymethyltransferase (R)				0	0	0	0	0	0	0	0	0	0	0	0
RR00942	Pyridoxine:oxygen oxidoreductase (deaminating)				0	0	0	0	0	0	0	0	0	0	0	0
IR00495	Catechol:oxygen 1,2-oxidoreductase(decyclizing)				0	0	0	0	0	0	0	0	0	0	0	0
IR01046	(S)-Dihydroorotate:oxygen oxidoreductase				0.236325	0.236325	0.237786	0.0197429	0.0197409	0.0198566	0.3151	0.3151	0.317054	0.337157	0.337157	0.339039
IR02386	3-O-Methylgallate:oxygen 4,5-oxidoreductase (decyclizing)				0	0	0	0	0	0	0	0	0	0	0	0
RR00142	Pyridoxine 5-phosphate:oxygen oxidoreductase (deaminating)				0	0	0	0	0	0	0	0	0	0	0	0
IR03012	Benzoate + NADH + H+ + Oxygen <=>1,6-Dihydroxy-cis-2,4-cyclohexadiene-1-carboxylic acid + NAD+				0	0	0	0	0	0	0	0	0	0	0	0
IR01445	4-Hydroxyphenylpyruvate:oxygen oxidoreductase(hydroxylating,decarboxylating)				0	0	0.00183222	0	0	0.000112342	0	0	0.00244976	0	0	0.0023596
IR01542	Hydorogen-peroxide:hydrogen-peroxide oxidoreductase				0	0	0	0	0	0	0	0	0	0	0	0
RR00465	D-Mannose-6-phosphate ketol-isomerase				0	0	0	0	0	0	0	0	0	0	0	0
RR00681	D-Ribose-5-phosphate ketol-isomerase				-0.46418	-0.46909	-0.46418	-0.0489493	-0.0495634	-0.0489444	-0.618906	-0.625471	-0.618906	-0.74509	-0.903183	-0.73455
IR00700	Dethiobiotin:sulfur sulfurtransferase				0	0	0	0	0	0	0	0	0	0	0	0
IR09704	trans,cis-octadec-2,11-dienoyl-acp 2-reductase				0.101587	0.101587	0.101598	0.00848675	0.00848591	0.00848675	0.13545	0.13545	0.135464	0.144932	0.144931	0.144945
IR09683	Palmitoyl-[acyl-carrier protein] synthase				0.073143	0.073143	0.0731503	0.00611046	0.00610985	0.00611046	0.097524	0.097524	0.0975338	0.104351	0.104351	0.10436
IR09633	(3R)-3-Hydroxyoctanoyl-[acyl-carrier-protein]:NADP+ oxidoreductase				0.240975	0.240975	0.240999	0.0201314	0.0201294	0.0201314	0.3213	0.3213	0.321332	0.343791	0.343791	0.343822
RR03681	2-Phospho-D-glycerate 2,3-phosphomutase				2.64203	2.61134	2.6796	-1.22148	-1.22301	-1.22019	3.72537	3.68434	3.77549	1.90901	1.86949	2.0671
IR03777	4-Methyl-2-oxopentanoate:NAD+ oxidoreductase(CoA-mehtylpropanoylating)				0	0	0.0153448	0	0	0.000457509	0	0	0.0205168	0	0	0.0197617
RR04094	(S)-Hydroxyhexanoyl-CoA:NAD+ oxidoreductase				0	0	0	0	0	0	0	0	0	0	0	0
IR00999	NADH:6,7-dihydropteridine oxidoreductase				0	0	0.0102299	0	0	0.000438446	0	0	0.0136778	0	0	0.0131744
IR03648	Carbamoyl-phosphate:L-aspartate carbamoyltransferase				0.236325	0.236325	0.237786	0.0197429	0.0197409	0.0198566	0.3151	0.3151	0.317054	0.337157	0.337157	0.339039
IR03796	2-Oxoadipate:lipoamde 2-oxidoreductase(decarboxylating andacceptor-succinylating)				0	0	0.00722109	0	0	0.000244714	0	0	0.00965494	0	0	0.00929961
IR09698	(3R)-3-Hydroxy-cis-hexadec-9-enoyl-[acyl-carrier-protein]:NADP+ oxidoreductase				0.11581	0.11581	0.115821	0.0096749	0.00967393	0.0096749	0.154413	0.154413	0.154429	0.165222	0.165222	0.165237
RR04185	(S)-2-Acetolactate methylmutase				0	0	0.0245517	0.0520082	0.052003	0.0527045	0	0	0.0328268	0	0	0.0316187
IR00307	L-Arginine carboxy-lyase				0	0	0.00584565	0	0	0.000438446	0	0	0.00781591	0	0	0.00752825
RR00706	N-(L-Argininosuccinate) arginie-lyase				0	0	0.0409195	0.0176063	0.0176046	0.0182622	0	0	0.0547114	0	0	0.0526978
IR00764	3-Methyl-2-oxobutanoate:NAD+ oxidoreductase(CoA-mehtylpropanoylating)				0	0	0.0122759	0	0	0.000701514	0	0	0.0164134	0	0	0.0158093
IR07449	1-Deoxy-D-xylulose-5-phosphate isomeroreductase (R)				0	0	0	0	0	0	0	0	0	0	0	0
IR02665	Precorrin 8X 11,12-methylmutase				0	0	0	0	0	0	0	0	0	0	0	0
IR09652	(3R)-3-Hydroxyhexanoyl-[acyl-carrier-protein]:NADP+ oxidoreductase				0.240975	0.240975	0.240999	0.0201314	0.0201294	0.0201314	0.3213	0.3213	0.321332	0.343791	0.343791	0.343822
IR02019	ATP:2-amino-4-hydroxy-6-hydroxymethyl-7,8-dihydropteridine6'-pyrophosphotransferase				0	0	0.00767241	0	0	0.000657669	0	0	0.0102584	0	0	0.00988083
IR00009	Glyoxylate carboxy-lyase (dimerizing)				0	0	0	0	0	0	0	0	0	0	0	0
RR03641	D-Glycerate:NADP+ 2-oxidoreductase				0	0	0	0	0	0	0	0	0	0	0	0
IR09309	2-Keto-gluconate-6-phosphate hydrogenase				0	0	0	0	0	0	0	0	0	0	0	0.722862
IR03690	6-Phospho-D-gluconate:NADP+ 2-oxidoreductase (decarboxylating)				0	0	0.014731	0	0	0.00185695	0	0	0.0196961	0.248582	0.216963	0.722862
IR09690	(3R)-3-Hydroxy-cis-dodec-5-enoyl-[acyl-carrier-protein]:NADP+ oxidoreductase				0.125968	0.125968	0.125981	0.0105236	0.0105225	0.0105236	0.167958	0.167958	0.167975	0.179715	0.179715	0.179731
RR00364	Phosphoenolpyruvate:UDP-N-acetyl-D-glucosamine1-carboxyvinyl-transferase	Phosphoenolpyruvate + UDP-N-acetyl-D-glucosamine -> UDP-N-acetyl-3-(1-carboxyvinyl)-D-glucosamine + Orthophosphate	S		0.0207	0.0207	0.0207021	0.00172931	0.00172913	0.00172931	0.0276	0.0276	0.0276028	0.029532	0.029532	0.0295347
RR02393	(S)-4-Amino-5-oxopentanoate:NADP+ 5-oxidoreductase(phosphorylationg)				0	0	0.0153448	0	0	0.00131534	0	0	0.0205168	0	0	0.0197617
IR09638	Decanoyl-[acyl-carrier protein]:malonyl-CoA C-acyltransferase(decarboxylating, oxoacyl- and enoyl-reducing and thioester-hydrolysing)				0.115006	0.115007	0.115018	0.00960779	0.00960684	0.00960779	0.153342	0.153342	0.153357	0.164076	0.164076	0.164091
IR04258	Endotoxin Synthesis (lauroyl transferase)				0.0063	0.0063	0.00630063	0.00052631	0.000526258	0.00052631	0.0084	0.0084	0.00840084	0.008988	0.008988	0.00898881
IR04261	EDTXS2				0.0063	0.0063	0.00630063	0.00052631	0.000526258	0.00052631	0.0084	0.0084	0.00840084	0.008988	0.008988	0.00898881
RR04096	Hexanoyl-CoA:NAD+ trans-2-oxidoreductase				0	0	0	0	0	0	0	0	0	0	0	0
IR09687	Octadecanoyl-[acyl-carrier protein] synthase				0	0	0	0	0	0	0	0	0	0	0	0
IR00344	2-Oxoglutarate:Thiamin diphosphate 2-oxidoreductase(decarboxylatingand acceptor-succinylating)				4.66844	4.62076	4.71087	0.537515	0.355796	0.539114	6.16875	6.1051	6.22549	6.29156	6.13542	6.34621
RR03676	3-Phospho-D-glycerate:NAD+ 2-oxidoreductase				1.03341	1.00272	1.07097	0.0963895	0.0948767	0.0976953	1.37788	1.33684	1.42799	1.47433	1.43481	1.52686
RR03017	UDPMurAc(oyl-L-Ala-D-gamma-Glu-L-Lys-D-Ala-D-Ala):undecaprenyl-phosphate phospho-N-acetylmuramoyl-pentapeptide-transferase				0	0	0	0	0	0	0	0	0	0	0	0
RR00214	L-Alanine racemase				0.0414	0.0414	0.0430816	0.00345861	0.00345827	0.00360241	0.0552	0.0552	0.0574484	0.059064	0.059064	0.0612297
IR03617	L-Histidine carboxy-lyase				0	0	0	0	0	0	0	0	0	0	0	0
IR00275	Formate:NAD+ oxidoreductase				0	0	0.0744634	0.00532764	0.00232062	0.00766549	0	0	0.0993381	0	0	0.104229
RR02006	4-Carboxymuconolactone carboxy-lyase				0	0	0.00156713	0	0	0.000199798	0	0	0.00209533	0	0	0.00202684
IR01797	3-Methyl-2-oxopentanoate:NAD+ oxidoreductase(CoA-mehtylpropanoylating)				4.68718	4.58563	4.70839	0	0	0.000276913	6.32298	6.18722	6.35135	5.57252	5.44176	5.59985
IR01816	Uroporphyrinogen-III carboxy-lyase				0	0	0	0	0	0	0	0	0	0	0	0
IR02596	Uroporphyrinogen I carboxy-lyase				0	0	0	0	0	0	0	0	0	0	0	0
IR00254	L-Aspartate 1-carboxy-lyase				4.425e-05	4.425e-05	0.122803	3.6967e-06	3.69633e-06	0.00131904	5.9e-05	5.9e-05	0.164193	6.313e-05	6.313e-05	0.158156
IR00491	cis-1,2-Dihydroxycyclohexa-3,5-diene-1-carboxylate:NAD+oxidoreductase				0	0	0	0	0	0	0	0	0	0	0	0
IR00388	L-Tryptophan decarboxy-lyase				0	0	0	0	0	0	0	0	0	0	0	0
IR01869	N-[(R)-4'-Phosphopantothenoyl]-L-cysteine carboxy-lyase				4.425e-05	4.425e-05	4.42544e-05	3.6967e-06	3.69633e-06	3.6967e-06	5.9e-05	5.9e-05	5.90059e-05	6.313e-05	6.313e-05	6.31357e-05
RR01898	2-Carboxy-2,5-dihydro-5-oxofuran-2-acetate lyase (decyclizing)				0	-0.00156713	0	0	-0.000199798	0	0	-0.00209533	0	0	-0.00202684	0
IR05396	Sedoheptulose 1,7-bisphosphate D-glyceraldehyde-3-phosphate-lyase (R)				0	0	0	0	0	0	0	0	0	0	0	0
IR09644	Myristoyl-[acyl-carrier protein] synthase				0.0835065	0.0835065	0.0835149	0.00697624	0.00697555	0.00697624	0.111342	0.111342	0.111353	0.119136	0.119136	0.119147
IR02664	ADP-D-glycero-D-manno-heptose 6-epimerase				0.0189	0.0189	0.0189019	0.00157893	0.00157877	0.00157893	0.0252	0.0252	0.0252025	0.026964	0.026964	0.0269664
IR02024	N-(5-Phospho-beta-D-ribosyl)anthranilate ketol-isomerase				0.0405	0.0405	0.0407994	0.00338342	0.00338309	0.00341153	0.054	0.054	0.0544003	0.05778	0.05778	0.0581665
RR02347	4-Phospho-D-erythronate + NAD+ <=>2-Oxo-3-hydroxy-4-phosphobutanoate + NADH				0	0	0	0	0	0	0	0	0	0	0	0
RR09005	NH4+-NH3 equilibration				0	0	0	0	0	0	0	0	0	0	0	0
RR03816	(S)-3-Hydroxybutanoyl-CoA:NADP+ oxidoreductase				0	0	0	0	0	0	0	0	0	0	0	0
RR03815	(S)-3-Hydroxybutanoyl-CoA:NAD+ oxidoreductase				-0.240975	-0.240999	-0.22563	-0.0201314	-0.0201314	-0.018814	-0.3213	-0.321332	-0.300783	-0.343791	-0.343822	-0.324029
IR00255	L-Aspartate ammonia-lyase				0	0	unbounded	0	0	unbounded	8.61868	0	unbounded	0	0	unbounded
IR03645	Hydroxypyruvate ketol-isomerase				0	0	0	0	0	0	0	0	0	0	0	0
RR03555	UDP-N-acetyl-D-glucosamine 2-epimerase				0	0	0	0	0	0	0	0	0	0	0	0
IR04256	UDP-N-acetylglucosamine acyltransferase				0.0126	0.0126	0.0126013	0.00105262	0.00105252	0.00105262	0.0168	0.0168	0.0168017	0.017976	0.017976	0.0179776
IR04369	TRDR				0.07515	0.07515	0.0776052	0.0208807	0.0208786	0.0208807	0.1002	0.1002	0.103483	0.107214	0.107214	0.110376
RR00771	5,10-Methylenetetrahydrofolate:NADP+ oxidoreductase				0.653091	0.65006	0.727554	0.0655268	0.0625137	0.0678586	0.870788	0.866735	0.970126	0.931743	0.92784	1.03597
IR09685	(3R)-3-Hydroxyhexadecanoyl-[acyl-carrier-protein]:NADP+ oxidoreductase				0	0	0	0	0	0	0	0	0	0	0	0
RR01408	(R)-Pantoate:NADP+ 2-oxidoreductase				-4.425e-05	-4.42544e-05	-4.425e-05	-3.6967e-06	-3.6967e-06	-3.69633e-06	-5.9e-05	-5.90059e-05	-5.9e-05	-6.313e-05	-6.31357e-05	-6.313e-05
RR00079	NADPH:NAD+ oxidoreductase (B-specific)				6.45083	unbounded	6.63724	-0.230706	unbounded	-0.227438	0	unbounded	8.86792	8.21709	unbounded	9.01048
IR02695	6-Hydroxyhexanoate:NADP+ oxidoreductase				0	0	0	0	0	0	0	0	0	0	0	0
IR09622	Dodecanoyl-[acyl-carrier protein]: malonyl-CoA C-acyltransferase(decarboxylating, oxoacyl- and enoyl-reducing andthioester-hydrolysing)				0.115006	0.115006	0.115018	0.00960779	0.00960684	0.00960779	0.153342	0.153342	0.153357	0.164076	0.164076	0.164091
RR04089	(S)-Hydroxydecanoyl-CoA:NAD+ oxidoreductase				0	0	0	0	0	0	0	0	0	0	0	0
RR03691	D-Ribulose-5-phosphate 3-epimerase				-0.49568	-0.49719	-0.485859	-0.0515809	-0.0516748	-0.0503378	-0.660906	-0.662926	-0.647775	-0.541448	-0.562527	-0.225262
RR02215	2,5-Dihydro-5-oxofuran-2-acetate lyase (decyclizing)				0	0	0	0	0	0	0	0	0	0	0	0
RR09730	3-hydroxybutyrate-CoA-acyl carrier protein transferase				-0.240975	-0.240999	-0.22563	-0.0201314	-0.0201314	-0.018814	-0.3213	-0.321332	-0.300783	-0.343791	-0.343822	-0.324029
IR00642	L-threonine ammonia-lyase				0	0	0.00491034	0.0172931	0.0172913	0.0175682	0	0	0.00656536	0	0	0.00632373
IR05590	L-Pipecolate:NAD+ 2-oxidoreductase (R)				0	0	0.00722109	0	0	0.000244714	0	0	0.00965494	0	0	0.00929961
RR02341	(2S,3S)-3-Hydroxy-2-methylbutanoyl-CoA:NAD+ oxidoreductase				4.68718	4.58563	4.70839	0	0	0.000276913	6.32298	6.18722	6.35135	5.57252	5.44176	5.59985
IR04169	GTP 7,8-8,9-dihydrolase				0	0	0.0375038	0	0	0.0031328	0	0	0.050005	0	0	0.0535048
RR02374	2-Oxo-2,5-dihydrofuran-5-acetate delta3-delat2-isomerase				0	0	0	0	0	0	0	0	0	0	0	0
RR01873	(S)-3-Hydroxybutanoyl-CoA 3-epimerase				0.240975	0.22563	0.240999	0.0201314	0.018814	0.0201314	0.3213	0.300783	0.321332	0.343791	0.324029	0.343822
IR05500	D-Glucosamine 1-phosphate 1,6-phosphomutase (R)				0.054	0.054	0.0540054	0.00451123	0.00451078	0.00451123	0.072	0.072	0.0720072	0.07704	0.07704	0.077047
